# Supplementary material for: Circadian ontogenetic metabolomics atlas: an interactive resource with insights from rat plasma, tissues, and feces
Source: Cell Mol Life Sci. 2025 Jun 28;82(1):264. doi: 10.1007/s00018-025-05783-w (PMC12206216; doi:10.1007/s00018-025-05783-w)
Supplement: Supplementary file 2 — Supplementary file2 (XLSX 75.7 KB) [file 18_2025_5783_MOESM2_ESM.xlsx]

## Sheet: Table S1
Supplementary Table S1. List of annotated complex lipids and polar metabolites
Metabolite name (full)	Metabolite name	Subclass	RT (min)	m/z	Platform	MSI	SQC RSD (%)
CAR 2:0; [M+H]+	CAR 2:0	CAR	1.697	204.123	HILICp	Level 2	0.0610847
CAR 3:0; [M+H]+	CAR 3:0	CAR	1.486	218.139	HILICp	Level 2	0.0517782
CAR 4:0; [M+H]+	CAR 4:0	CAR	1.311	232.154	HILICp	Level 2	0.0481538
CAR 5:0; [M+H]+	CAR 5:0	CAR	1.19	246.17	HILICp	Level 2	0.0404478
CAR 4:0;O; [M+H]+	CAR 4:0;O	CAR	1.837	248.149	HILICp	Level 2	0.0733492
CAR 4:1;O2; [M+H]+	CAR 4:1;O2	CAR	1.928	262.128	HILICp	Level 2	0.137968
CAR 5:1; [M+H]+	CAR 5:1	CAR	1.272	244.154	HILICp	Level 2	0.0602803
CAR 6:0; [M+H]+	CAR 6:0	CAR	1.063	260.185	HILICp	Level 2	0.0486177
CAR 6:0;O (1); [M+H]+	CAR 6:0;O (1)	CAR	1.681	276.18	HILICp	Level 2	0.164119
CAR 6:0;O (2); [M+H]+	CAR 6:0;O (2)	CAR	1.557	276.18	HILICp	Level 2	0.0496673
CAR 8:0; [M+H]+	CAR 8:0	CAR	0.845	288.217	HILICp	Level 2	0.0461065
CAR 8:0;O; [M+H]+	CAR 8:0;O	CAR	1.366	304.212	HILICp	Level 2	0.0610465
CAR 10:0; [M+H]+	CAR 10:0	CAR	0.723	316.248	HILICp	Level 2	0.0492503
CAR 10:0;O; [M+H]+	CAR 10:0;O	CAR	1.254	332.243	HILICp	Level 2	0.0532344
CAR 10:1; [M+H]+	CAR 10:1	CAR	0.758	314.232	HILICp	Level 2	0.0725439
CAR 12:0; [M+H]+	CAR 12:0	CAR	0.648	344.279	HILICp	Level 2	0.039851
CAR 12:0;O; [M+H]+	CAR 12:0;O	CAR	1.171	360.274	HILICp	Level 2	0.0807046
CAR 14:1; [M+H]+	CAR 14:1	CAR	0.288	370.296	LIPp	Level 2	0.0589205
CAR 14:0; [M+H]+	CAR 14:0	CAR	0.355	372.311	LIPp	Level 2	0.0447935
CAR 14:0;O; [M+H]+	CAR 14:0;O	CAR	1.099	388.305	HILICp	Level 2	0.0771812
CAR 14:2;O; [M+H]+	CAR 14:2;O	CAR	1.118	384.274	HILICp	Level 2	0.088654
CAR 15:0; [M+H]+	CAR 15:0	CAR	0.442	386.326	LIPp	Level 2	0.0915881
CAR 16:2; [M+H]+	CAR 16:2	CAR	0.312	396.311	LIPp	Level 2	0.0468888
CAR 16:1 (1); [M+H]+	CAR 16:1 (1)	CAR	0.4	398.327	LIPp	Level 2	0.0566484
CAR 16:1 (2); [M+H]+	CAR 16:1 (2)	CAR	0.496	398.327	LIPp	Level 2	0.0799994
CAR 16:0; [M+H]+	CAR 16:0	CAR	0.551	400.342	LIPp	Level 2	0.0397568
CAR 17:0; [M+H]+	CAR 17:0	CAR	0.678	414.358	LIPp	Level 2	0.0798551
CAR 18:3; [M+H]+	CAR 18:3	CAR	0.355	422.327	LIPp	Level 2	0.0799017
CAR 18:2; [M+H]+	CAR 18:2	CAR	0.448	424.342	LIPp	Level 2	0.0394906
CAR 18:1; [M+H]+	CAR 18:1	CAR	0.602	426.358	LIPp	Level 2	0.0408255
CAR 18:1;O; [M+H]+	CAR 18:1;O	CAR	0.961	442.352	HILICp	Level 2	0.0760897
CAR 18:0; [M+H]+	CAR 18:0	CAR	0.815	428.373	LIPp	Level 2	0.0401282
CAR 20:4; [M+H]+	CAR 20:4	CAR	0.437	448.342	LIPp	Level 2	0.0586723
CAR 20:3; [M+H]+	CAR 20:3	CAR	0.521	450.358	LIPp	Level 2	0.0662312
CAR 20:2; [M+H]+	CAR 20:2	CAR	0.66	452.374	LIPp	Level 2	0.0475049
CAR 20:1; [M+H]+	CAR 20:1	CAR	0.853	454.389	LIPp	Level 2	0.048548
CAR 20:0; [M+H]+	CAR 20:0	CAR	1.006	456.405	LIPp	Level 2	0.0592348
CAR 22:2; [M+H]+	CAR 22:2	CAR	0.906	480.405	LIPp	Level 2	0.0744689
CAR 22:0; [M+H]+	CAR 22:0	CAR	1.126	484.436	LIPp	Level 2	0.0882124
CE 18:2; [M+NH4]+	CE 18:2	CE	2.95	666.617	LIPp	Level 2	0.13526
CE 18:1; [M+NH4]+	CE 18:1	CE	3.08	668.633	LIPp	Level 2	0.144108
CE 20:4; [M+NH4]+	CE 20:4	CE	2.877	690.618	LIPp	Level 2	0.0982217
CE 22:6; [M+NH4]+	CE 22:6	CE	2.806	714.617	LIPp	Level 2	0.08844
Cer 42:0;4O; Cer 18:0;3O/24:0;(2OH); [M+CH3COO]-	Cer 42:0;4O	Cer	2.264	742.658	LIPn	Level 2	0.0709536
Cer 44:0;4O; Cer 20:0;3O/24:0;(2OH); [M+CH3COO]-	Cer 44:0;4O	Cer	2.429	770.689	LIPn	Level 2	0.0663504
Cer 46:0;4O; Cer 20:0;3O/26:0;(2OH); [M+CH3COO]-	Cer 46:0;4O	Cer	2.582	798.721	LIPn	Level 2	0.0767169
Cer 34:1;3O; Cer 18:1;2O/16:0;(2OH); [M+CH3COO]-	Cer 34:1;3O	Cer	1.639	612.521	LIPn	Level 2	0.0540914
Cer 34:0;3O; Cer 18:0;3O/16:0; [M+CH3COO]-	Cer 34:0;3O	Cer	1.617	614.538	LIPn	Level 2	0.0389744
Cer 36:0;3O; Cer 18:0;3O/18:0; [M+CH3COO]-	Cer 36:0;3O	Cer	1.796	642.57	LIPn	Level 2	0.0688537
Cer 38:0;3O; Cer 18:0;3O/20:0; [M+CH3COO]-	Cer 38:0;3O	Cer	1.977	670.601	LIPn	Level 2	0.0543732
Cer 40:0;3O; Cer 18:0;3O/22:0; [M+CH3COO]-	Cer 40:0;3O	Cer	2.155	698.632	LIPn	Level 2	0.0449598
Cer 41:0;3O; Cer 18:0;3O/23:0; [M+CH3COO]-	Cer 41:0;3O	Cer	2.241	712.648	LIPn	Level 2	0.0672368
Cer 42:2;3O; Cer 18:0;3O/24:2; [M+CH3COO]-	Cer 42:2;3O	Cer	1.987	722.632	LIPn	Level 2	0.0562593
Cer 42:1;3O; Cer 18:0;3O/24:1; [M+CH3COO]-	Cer 42:1;3O	Cer	2.145	724.648	LIPn	Level 2	0.0450083
Cer 42:0;3O; Cer 18:0;3O/24:0; [M+CH3COO]-	Cer 42:0;3O	Cer	2.325	726.664	LIPn	Level 2	0.0357798
Cer 43:1;3O; [M+CH3COO]-	Cer 43:1;3O	Cer	2.23	738.664	LIPn	Level 2	0.107004
Cer 43:0;3O; Cer 18:0;3O/25:0; [M+CH3COO]-	Cer 43:0;3O	Cer	2.409	740.679	LIPn	Level 2	0.0615645
Cer 44:0;3O; Cer 20:0;3O/24:0; [M+CH3COO]-	Cer 44:0;3O	Cer	2.486	754.694	LIPn	Level 2	0.0461508
Cer 46:1;3O; Cer 20:0;3O/26:1; [M+CH3COO]-	Cer 46:1;3O	Cer	2.473	780.71	LIPn	Level 2	0.0527999
Cer 46:0;3O; Cer 20:0;3O/26:0; [M+CH3COO]-	Cer 46:0;3O	Cer	2.639	782.725	LIPn	Level 2	0.0539686
Cer 30:1;2O; Cer 18:1;2O/12:0; [M+CH3COO]-	Cer 30:1;2O	Cer	1.376	540.465	LIPn	Level 2	0.0586174
Cer 32:1;2O; Cer 18:1;2O/14:0; [M+CH3COO]-	Cer 32:1;2O	Cer	1.54	568.496	LIPn	Level 2	0.0599966
Cer 33:1;2O; Cer 17:1;2O/16:0; [M+CH3COO]-	Cer 33:1;2O	Cer	1.627	582.512	LIPn	Level 2	0.0490025
Cer 34:2;2O; Cer 18:2;2O/16:0; [M+CH3COO]-	Cer 34:2;2O	Cer	1.559	594.512	LIPn	Level 2	0.0461366
Cer 34:1;2O; Cer 18:1;2O/16:0; [M+CH3COO]-	Cer 34:1;2O	Cer	1.718	596.528	LIPn	Level 2	0.0312096
Cer 36:2;2O; Cer 18:2;2O/18:0; [M+CH3COO]-	Cer 36:2;2O	Cer	1.737	622.543	LIPn	Level 2	0.04101
Cer 36:1;2O; Cer 18:1;2O/18:0; [M+CH3COO]-	Cer 36:1;2O	Cer	1.9	624.559	LIPn	Level 2	0.0379247
Cer 38:2;2O; Cer 18:2;2O/20:0; [M+CH3COO]-	Cer 38:2;2O	Cer	1.915	650.574	LIPn	Level 2	0.0439261
Cer 38:1;2O; Cer 18:1;2O/20:0; [M+CH3COO]-	Cer 38:1;2O	Cer	2.078	652.59	LIPn	Level 2	0.0408103
Cer 40:2;2O; Cer 18:2;2O/22:0; [M+CH3COO]-	Cer 40:2;2O	Cer	2.088	678.605	LIPn	Level 2	0.0525859
Cer 40:1;2O; Cer 18:1;2O/22:0; [M+CH3COO]-	Cer 40:1;2O	Cer	2.254	680.622	LIPn	Level 2	0.0344546
Cer 41:2;2O; Cer 18:2;2O/23:0; [M+CH3COO]-	Cer 41:2;2O	Cer	2.18	692.621	LIPn	Level 2	0.0453465
Cer 41:1;2O; Cer 18:1;2O/23:0; [M+CH3COO]-	Cer 41:1;2O	Cer	2.338	694.638	LIPn	Level 2	0.0322561
Cer 42:3;2O; Cer 18:2;2O/24:1; [M+CH3COO]-	Cer 42:3;2O	Cer	2.083	704.621	LIPn	Level 2	0.0423913
Cer 42:2;2O; Cer 18:2;2O/24:0; [M+CH3COO]-	Cer 42:2;2O	Cer	2.246	706.637	LIPn	Level 2	0.037987
Cer 42:1;2O; Cer 18:1;2O/24:0; [M+CH3COO]-	Cer 42:1;2O	Cer	2.422	708.652	LIPn	Level 2	0.0422838
Cer 43:1;2O; Cer 18:1;2O/25:0; [M+CH3COO]-	Cer 43:1;2O	Cer	2.496	722.669	LIPn	Level 2	0.0405046
Cer 44:2;2O; Cer 18:1;2O/26:1; [M+CH3COO]-	Cer 44:2;2O	Cer	2.415	734.669	LIPn	Level 2	0.0566625
Cer 44:1;2O; Cer 20:1;2O/24:0; [M+CH3COO]-	Cer 44:1;2O	Cer	2.576	736.685	LIPn	Level 2	0.0375839
Cer 46:1;2O; Cer 20:1;2O/26:0; [M+CH3COO]-	Cer 46:1;2O	Cer	2.724	764.715	LIPn	Level 2	0.0588054
CL 70:7; CL 16:1_18:2_18:2_18:2; [M-2H]2-	CL 70:7	CL	2.536	710.472	LIPn	Level 2	0.115286
CL 70:5; CL 16:0_18:1_18:2_18:2; [M-2H]2-	CL 70:5	CL	2.729	712.487	LIPn	Level 2	0.148486
CL 72:8; CL 18:2_18:2_18:2_18:2; [M-2H]2-	CL 72:8	CL	2.55	723.48	LIPn	Level 2	0.0388934
CL 72:7; CL 18:1_18:2_18:2_18:2; [M-2H]2-	CL 72:7	CL	2.64	724.488	LIPn	Level 2	0.0364224
CL 72:6; CL 18:1_18:1_18:2_18:2; [M-2H]2-	CL 72:6	CL	2.729	725.495	LIPn	Level 2	0.0648085
CL 74:10; CL 18:2_18:2_18:2_20:4; [M-2H]2-	CL 74:10	CL	2.524	735.48	LIPn	Level 2	0.0624614
CL 74:7; CL 18:1_18:1_18:2_20:3; [M-2H]2-	CL 74:7	CL	2.737	738.503	LIPn	Level 2	0.0729254
CL 75:8; CL 18:1_18:2_18:2_21:3; [M-2H]2-	CL 75:8	CL	1.423	744.498	LIPn	Level 2	0.0976499
CL 76:12; CL 18:2_18:2_18:2_22:6; [M-2H]2-	CL 76:12	CL	2.485	747.48	LIPn	Level 2	0.0620539
CL 92:4; CL 18:0_26:0_28:0_20:4; [M-2H]2-	CL 92:4	CL	1.722	867.662	LIPn	Level 2	0.145345
CoQ8; [M+H]+	CoQ8	CoQ	2.193	727.566	LIPp	Level 2	0.060858
CoQ9; [M+H]+	CoQ9	CoQ	2.447	795.629	LIPp	Level 2	0.0503183
DG 26:2; DG 8:0_18:2; [M+NH4]+	DG 26:2	DG	1.249	498.415	LIPp	Level 2	0.140635
DG 28:3; DG 10:0_18:3; [M+NH4]+	DG 28:3	DG	1.285	524.431	LIPp	Level 2	0.125468
DG 28:2; DG 10:0_18:2; [M+NH4]+	DG 28:2	DG	1.389	526.447	LIPp	Level 2	0.0580491
DG 28:1; DG 10:0_18:1; [M+NH4]+	DG 28:1	DG	1.517	528.462	LIPp	Level 2	0.178388
DG 30:4; DG 10:0_20:4; [M+NH4]+	DG 30:4	DG	1.352	550.447	LIPp	Level 2	0.090371
DG 30:3; DG 12:0_18:3; [M+NH4]+	DG 30:3	DG	1.43	552.463	LIPp	Level 2	0.136063
DG 30:1; DG 12:0_18:1; [M+NH4]+	DG 30:1	DG	1.686	556.493	LIPp	Level 2	0.222348
DG 30:0; DG 14:0_16:0; [M+NH4]+	DG 30:0	DG	1.857	558.51	LIPp	Level 2	0.148032
DG 32:2; DG 14:0_18:2; [M+NH4]+	DG 32:2	DG	1.723	582.509	LIPp	Level 2	0.104036
DG 32:1; DG 14:0_18:1; [M+NH4]+	DG 32:1	DG	1.872	584.525	LIPp	Level 2	0.102604
DG 32:0; DG 16:0_16:0; [M+NH4]+	DG 32:0	DG	2.042	586.541	LIPp	Level 2	0.121945
DG 34:4; DG 14:0_20:4; [M+NH4]+	DG 34:4	DG	1.673	606.509	LIPp	Level 2	0.0949556
DG 34:3; DG 16:1_18:2; [M+NH4]+	DG 34:3	DG	1.756	608.525	LIPp	Level 2	0.111663
DG 34:1; DG 16:0_18:1; [M+NH4]+	DG 34:1	DG	2.049	612.556	LIPp	Level 2	0.0665657
DG 36:5; DG 18:2_18:3; [M+NH4]+	DG 36:5	DG	1.646	632.525	LIPp	Level 2	0.0657231
DG 36:4 (1); DG 18:2_18:2; [M+NH4]+	DG 36:4 (1)	DG	1.761	634.541	LIPp	Level 2	0.0561901
DG 36:4 (2); DG 16:0_20:4; [M+NH4]+	DG 36:4 (2)	DG	1.858	634.541	LIPp	Level 2	0.0444889
DG 36:3; DG 18:1_18:2; [M+NH4]+	DG 36:3	DG	1.91	636.556	LIPp	Level 2	0.04199
DG 36:2; DG 18:0_18:2; [M+NH4]+	DG 36:2	DG	2.07	638.571	LIPp	Level 2	0.045718
DG 36:1; DG 18:0_18:1; [M+NH4]+	DG 36:1	DG	2.226	640.587	LIPp	Level 2	0.0947526
DG 38:6; DG 16:0_22:6; [M+NH4]+	DG 38:6	DG	1.795	658.54	LIPp	Level 2	0.0652177
DG 38:5; DG 16:0_22:5; [M+NH4]+	DG 38:5	DG	1.864	660.555	LIPp	Level 2	0.0475505
DG 38:4; DG 18:0_20:4; [M+NH4]+	DG 38:4	DG	2.041	662.572	LIPp	Level 2	0.0391122
DG 40:8; DG 18:2_22:6; [M+NH4]+	DG 40:8	DG	1.665	682.54	LIPp	Level 2	0.0707002
DG 40:7; DG 18:2_22:5; [M+NH4]+	DG 40:7	DG	1.787	684.555	LIPp	Level 2	0.0785777
DG 40:6; DG 18:2_22:4; [M+NH4]+	DG 40:6	DG	1.851	686.571	LIPp	Level 2	0.0552146
DG 40:4; DG 18:0_22:4; [M+NH4]+	DG 40:4	DG	2.164	690.603	LIPp	Level 2	0.066423
DLCL 36:4; DLCL 18:2_18:2; [M-H]-	DLCL 36:4	DLCL	1.069	923.508	LIPn	Level 2	0.0691109
LPC O-16:0; [M+CH3COO]-	LPC O-16:0	EtherLPC	0.65	540.368	LIPn	Level 2	0.0448893
LPE O-16:1; [M-H]-	LPE O-16:1	EtherLPE	0.645	436.284	LIPn	Level 2	0.0304774
LPE O-17:1; [M-H]-	LPE O-17:1	EtherLPE	0.791	450.3	LIPn	Level 2	0.0684863
LPE O-18:2; [M-H]-	LPE O-18:2	EtherLPE	0.699	462.3	LIPn	Level 2	0.039225
PC O-30:1; [M+H]+	PC O-30:1	EtherPC	1.598	690.552	LIPp	Level 2	0.157398
PC O-30:0; [M+H]+	PC O-30:0	EtherPC	1.619	692.559	LIPp	Level 2	0.0509865
PC O-34:2; [M+H]+	PC O-34:2	EtherPC	1.664	744.59	LIPp	Level 2	0.0454774
PC O-35:8 (2); [M+H]+	PC O-35:8 (2)	EtherPC	1.841	746.508	LIPp	Level 2	0.0706337
PC O-35:8 (1); [M+H]+	PC O-35:8 (1)	EtherPC	1.659	746.51	LIPp	Level 2	0.0407961
PC O-34:1; [M+H]+	PC O-34:1	EtherPC	1.806	746.606	LIPp	Level 2	0.0340324
PC O-34:0; [M+H]+	PC O-34:0	EtherPC	1.978	748.622	LIPp	Level 2	0.0410575
PC O-36:4; [M+H]+	PC O-36:4	EtherPC	1.638	768.591	LIPp	Level 2	0.04106
PC O-37:10; [M+H]+	PC O-37:10	EtherPC	1.603	770.509	LIPp	Level 2	0.0720348
PC O-37:9; [M+H]+	PC O-37:9	EtherPC	1.686	772.526	LIPp	Level 2	0.0684922
PC O-36:2; [M+H]+	PC O-36:2	EtherPC	1.828	772.622	LIPp	Level 2	0.0468909
PC O-37:8; [M+H]+	PC O-37:8	EtherPC	1.835	774.541	LIPp	Level 2	0.0361034
PC O-36:0; [M+H]+	PC O-36:0	EtherPC	2.153	776.653	LIPp	Level 2	0.0472071
PC O-38:8; [M+H]+	PC O-38:8	EtherPC	1.604	788.551	LIPp	Level 2	0.057208
PC O-38:7; [M+H]+	PC O-38:7	EtherPC	1.488	790.575	LIPp	Level 2	0.111829
PC O-38:6; [M+H]+	PC O-38:6	EtherPC	1.507	792.59	LIPp	Level 2	0.0612558
PC O-38:5; [M+H]+	PC O-38:5	EtherPC	1.643	794.606	LIPp	Level 2	0.0385631
PC O-38:4 (1); [M+H]+	PC O-38:4 (1)	EtherPC	1.759	796.622	LIPp	Level 2	0.0589716
PC O-38:4 (2); [M+H]+	PC O-38:4 (2)	EtherPC	1.812	796.627	LIPp	Level 2	0.0462324
PC O-39:10; [M+H]+	PC O-39:10	EtherPC	1.703	798.541	LIPp	Level 2	0.0762719
PC O-41:11; [M+H]+	PC O-41:11	EtherPC	1.741	824.554	LIPp	Level 2	0.0718395
PC O-44:6; [M+H]+	PC O-44:6	EtherPC	1.991	876.685	LIPp	Level 2	0.0795729
PE O-32:1; PE O-16:1_16:0; [M-H]-	PE O-32:1	EtherPE	1.826	674.514	LIPn	Level 2	0.0853494
PE O-34:3; PE O-16:1_18:2; [M-H]-	PE O-34:3	EtherPE	1.694	698.514	LIPn	Level 2	0.073544
PE O-34:2; PE O-16:1_18:1; [M-H]-	PE O-34:2	EtherPE	1.834	700.529	LIPn	Level 2	0.0380731
PE O-35:5; PE O-15:1_20:4; [M-H]-	PE O-35:5	EtherPE	1.569	708.498	LIPn	Level 2	0.108206
PE O-35:2; PE O-17:1_18:1; [M-H]-	PE O-35:2	EtherPE	1.921	714.545	LIPn	Level 2	0.0711478
PE O-36:6; PE O-16:1_20:5; [M-H]-	PE O-36:6	EtherPE	1.541	720.499	LIPn	Level 2	0.108006
PE O-36:5; PE O-16:1_20:4; [M-H]-	PE O-36:5	EtherPE	1.655	722.514	LIPn	Level 2	0.0326372
PE O-36:3; PE O-18:2_18:1; [M-H]-	PE O-36:3	EtherPE	1.855	726.546	LIPn	Level 2	0.0317516
PE O-36:2; PE O-18:1_18:1; [M-H]-	PE O-36:2	EtherPE	2.01	728.562	LIPn	Level 2	0.0321982
PE O-37:5; PE O-17:1_20:4; [M-H]-	PE O-37:5	EtherPE	1.74	736.53	LIPn	Level 2	0.0605066
PE O-38:7 (1); PE O-18:3_20:4; [M-H]-	PE O-38:7 (1)	EtherPE	1.536	746.514	LIPn	Level 2	0.0579134
PE O-38:7 (2); PE O-16:1_22:6; [M-H]-	PE O-38:7 (2)	EtherPE	1.601	746.515	LIPn	Level 2	0.0552503
PE O-38:5 (1); PE O-16:1_22:4; [M-H]-	PE O-38:5 (1)	EtherPE	1.78	750.545	LIPn	Level 2	0.0331028
PE O-38:5 (2); PE O-18:1_20:4; [M-H]-	PE O-38:5 (2)	EtherPE	1.829	750.546	LIPn	Level 2	0.0363038
PE O-38:2 (1); PE O-20:0_18:2; [M-H]-	PE O-38:2 (1)	EtherPE	2.066	756.593	LIPn	Level 2	0.0691454
PE O-38:2 (2); PE O-18:1_20:1; [M-H]-	PE O-38:2 (2)	EtherPE	2.177	756.593	LIPn	Level 2	0.0555777
PE O-39:5; PE O-17:1_22:4; [M-H]-	PE O-39:5	EtherPE	1.868	764.561	LIPn	Level 2	0.046203
PE O-40:8; PE O-18:2_22:6; [M-H]-	PE O-40:8	EtherPE	1.61	772.53	LIPn	Level 2	0.0586517
PE O-40:7; PE O-18:1_22:6; [M-H]-	PE O-40:7	EtherPE	1.772	774.546	LIPn	Level 2	0.0394472
PE O-40:5; PE O-18:1_22:4; [M-H]-	PE O-40:5	EtherPE	1.952	778.577	LIPn	Level 2	0.034267
PG O-34:2; PG O-18:2_16:0; [M-H]-	PG O-34:2	EtherPG	1.587	731.528	LIPn	Level 2	0.104047
TG O-50:2; TG O-16:0_16:0_18:2; [M+NH4]+	TG O-50:2	EtherTG	3.157	834.792	LIPp	Level 2	0.0724493
TG O-52:2; TG O-18:1_16:0_18:1; [M+NH4]+	TG O-52:2	EtherTG	3.251	862.823	LIPp	Level 2	0.0765472
TG O-54:2; TG O-20:0_16:0_18:2; [M+NH4]+	TG O-54:2	EtherTG	3.322	890.854	LIPp	Level 2	0.103748
FA 13:0; [M-H]-	FA 13:0	FA	0.608	213.186	LIPn	Level 3	0.0697234
FA 14:1; [M-H]-	FA 14:1	FA	0.564	225.187	LIPn	Level 3	0.0532018
FA 14:0; [M-H]-	FA 14:0	FA	0.75	227.202	LIPn	Level 3	0.0375588
FA 15:1; [M-H]-	FA 15:1	FA	0.697	239.202	LIPn	Level 3	0.0620146
FA 15:0; [M-H]-	FA 15:0	FA	0.897	241.218	LIPn	Level 3	0.0572824
FA 16:2; [M-H]-	FA 16:2	FA	0.63	251.202	LIPn	Level 3	0.0548712
FA 16:1; [M-H]-	FA 16:1	FA	0.828	253.218	LIPn	Level 3	0.0341879
FA 16:0; [M-H]-	FA 16:0	FA	0.993	255.234	LIPn	Level 3	0.0428061
FA 17:2; [M-H]-	FA 17:2	FA	0.753	265.217	LIPn	Level 3	0.088465
FA 17:1; [M-H]-	FA 17:1	FA	0.941	267.233	LIPn	Level 3	0.0491529
FA 17:0; [M-H]-	FA 17:0	FA	1.062	269.249	LIPn	Level 3	0.050769
FA 18:4; [M-H]-	FA 18:4	FA	0.571	275.202	LIPn	Level 3	0.0446934
FA 18:3; [M-H]-	FA 18:3	FA	0.715	277.218	LIPn	Level 3	0.0312721
FA 18:2; [M-H]-	FA 18:2	FA	0.887	279.233	LIPn	Level 3	0.0340622
FA 18:1; [M-H]-	FA 18:1	FA	1.017	281.249	LIPn	Level 3	0.0791809
FA 18:0; [M-H]-	FA 18:0	FA	1.134	283.265	LIPn	Level 3	0.044987
FA 19:2; [M-H]-	FA 19:2	FA	0.986	293.249	LIPn	Level 3	0.121716
FA 19:1; [M-H]-	FA 19:1	FA	1.083	295.265	LIPn	Level 3	0.0486874
FA 19:0; [M-H]-	FA 19:0	FA	1.207	297.28	LIPn	Level 3	0.0371168
FA 20:5 (1); [M-H]-	FA 20:5 (1)	FA	0.675	301.218	LIPn	Level 3	0.0280165
FA 20:5 (2); [M-H]-	FA 20:5 (2)	FA	0.787	301.218	LIPn	Level 3	0.0493356
FA 20:4; [M-H]-	FA 20:4	FA	0.845	303.234	LIPn	Level 3	0.0320453
FA 20:3; [M-H]-	FA 20:3	FA	0.958	305.249	LIPn	Level 3	0.0344331
FA 20:2; [M-H]-	FA 20:2	FA	1.044	307.265	LIPn	Level 3	0.0417101
FA 20:1; [M-H]-	FA 20:1	FA	1.146	309.281	LIPn	Level 3	0.0393782
FA 20:0; [M-H]-	FA 20:0	FA	1.284	311.296	LIPn	Level 3	0.044528
FA 21:4; [M-H]-	FA 21:4	FA	0.938	317.249	LIPn	Level 3	0.121761
FA 21:3; [M-H]-	FA 21:3	FA	1.03	319.264	LIPn	Level 3	0.160611
FA 21:1; [M-H]-	FA 21:1	FA	1.215	323.296	LIPn	Level 3	0.157988
FA 21:0; [M-H]-	FA 21:0	FA	1.364	325.312	LIPn	Level 3	0.0534721
FA 22:6; [M-H]-	FA 22:6	FA	0.781	327.234	LIPn	Level 3	0.0327303
FA 22:5 (1); [M-H]-	FA 22:5 (1)	FA	0.892	329.249	LIPn	Level 3	0.0332968
FA 22:5 (2); [M-H]-	FA 22:5 (2)	FA	0.939	329.249	LIPn	Level 3	0.0402187
FA 22:4; [M-H]-	FA 22:4	FA	1	331.265	LIPn	Level 3	0.0457678
FA 22:3; [M-H]-	FA 22:3	FA	1.086	333.281	LIPn	Level 3	0.04959
FA 22:2; [M-H]-	FA 22:2	FA	1.175	335.296	LIPn	Level 3	0.0475696
FA 22:1; [M-H]-	FA 22:1	FA	1.292	337.312	LIPn	Level 3	0.0393852
FA 22:0; [M-H]-	FA 22:0	FA	1.456	339.327	LIPn	Level 3	0.0394181
FA 23:1; [M-H]-	FA 23:1	FA	1.371	351.328	LIPn	Level 3	0.0431741
FA 23:0; [M-H]-	FA 23:0	FA	1.545	353.343	LIPn	Level 3	0.0442089
FA 24:6; [M-H]-	FA 24:6	FA	0.961	355.265	LIPn	Level 3	0.0515333
FA 24:5; [M-H]-	FA 24:5	FA	1.041	357.281	LIPn	Level 3	0.0447543
FA 24:4; [M-H]-	FA 24:4	FA	1.112	359.296	LIPn	Level 3	0.0383211
FA 24:3; [M-H]-	FA 24:3	FA	1.205	361.312	LIPn	Level 3	0.0606823
FA 24:2; [M-H]-	FA 24:2	FA	1.317	363.328	LIPn	Level 3	0.0334874
FA 24:1; [M-H]-	FA 24:1	FA	1.456	365.343	LIPn	Level 3	0.0362992
FA 24:0; [M-H]-	FA 24:0	FA	1.639	367.359	LIPn	Level 3	0.0371578
FA 25:1; [M-H]-	FA 25:1	FA	1.542	379.359	LIPn	Level 3	0.0760586
FA 25:0; [M-H]-	FA 25:0	FA	1.73	381.375	LIPn	Level 3	0.0487151
FA 26:6; [M-H]-	FA 26:6	FA	1.067	383.296	LIPn	Level 3	0.113816
FA 26:5; [M-H]-	FA 26:5	FA	1.15	385.312	LIPn	Level 3	0.111446
FA 26:2; [M-H]-	FA 26:2	FA	1.476	391.359	LIPn	Level 3	0.0621622
FA 26:1; [M-H]-	FA 26:1	FA	1.632	393.375	LIPn	Level 3	0.0471674
FA 26:0; [M-H]-	FA 26:0	FA	1.832	395.39	LIPn	Level 3	0.0382325
FA 27:0; [M-H]-	FA 27:0	FA	1.926	409.406	LIPn	Level 3	0.0838816
FA 28:1; [M-H]-	FA 28:1	FA	1.823	421.406	LIPn	Level 3	0.0518232
FA 28:0; [M-H]-	FA 28:0	FA	2.031	423.422	LIPn	Level 3	0.050316
FA 30:1; [M-H]-	FA 30:1	FA	2.018	449.437	LIPn	Level 3	0.0347046
FA 30:0; [M-H]-	FA 30:0	FA	2.221	451.453	LIPn	Level 3	0.072515
FA 31:1; [M-H]-	FA 31:1	FA	2.111	463.453	LIPn	Level 3	0.0999975
FA 32:2; [M-H]-	FA 32:2	FA	2.033	475.453	LIPn	Level 3	0.101046
FA 32:1; [M-H]-	FA 32:1	FA	2.205	477.469	LIPn	Level 3	0.0374858
FA 32:0; [M-H]-	FA 32:0	FA	2.407	479.484	LIPn	Level 3	0.0926197
FA 34:2; [M-H]-	FA 34:2	FA	2.219	503.484	LIPn	Level 3	0.100206
FA 34:1; [M-H]-	FA 34:1	FA	2.388	505.5	LIPn	Level 3	0.0416357
FA 36:1; [M-H]-	FA 36:1	FA	2.56	533.531	LIPn	Level 3	0.0605087
FA 38:1; [M-H]-	FA 38:1	FA	2.72	561.563	LIPn	Level 3	0.100591
FAHFA 24:0;O; FAHFA 4:0/20:0;O; [M-H]-	FAHFA 24:0;O	FAHFA	1.119	397.333	LIPn	Level 2	0.174758
FAHFA 25:0;O; FAHFA 3:0/22:0;O; [M-H]-	FAHFA 25:0;O	FAHFA	1.182	411.349	LIPn	Level 2	0.0496459
FAHFA 26:0;O; FAHFA 2:0/24:0;O; [M-H]-	FAHFA 26:0;O	FAHFA	1.246	425.365	LIPn	Level 2	0.17057
FAHFA 27:0;O; FAHFA 3:0/24:0;O; [M-H]-	FAHFA 27:0;O	FAHFA	1.316	439.38	LIPn	Level 2	0.0515624
FAHFA 28:1;O; FAHFA 4:0/24:1;O; [M-H]-	FAHFA 28:1;O	FAHFA	1.257	451.38	LIPn	Level 2	0.135425
FAHFA 28:0;O; FAHFA 4:0/24:0;O; [M-H]-	FAHFA 28:0;O	FAHFA	1.379	453.396	LIPn	Level 2	0.0469284
FAHFA 30:0;O; FAHFA 4:0/26:0;O; [M-H]-	FAHFA 30:0;O	FAHFA	1.527	481.427	LIPn	Level 2	0.0916123
FAHFA 34:1;O; FAHFA 16:0/18:1;O; [M-H]-	FAHFA 34:1;O	FAHFA	1.745	535.474	LIPn	Level 2	0.0651928
FAHFA 36:3;O; FAHFA 18:2/18:1;O; [M-H]-	FAHFA 36:3;O	FAHFA	1.601	559.474	LIPn	Level 2	0.0468803
FAHFA 36:2;O; FAHFA 18:1/18:1;O; [M-H]-	FAHFA 36:2;O	FAHFA	1.733	561.49	LIPn	Level 2	0.0591982
FAHFA 36:1;O; FAHFA 18:1/18:0;O; [M-H]-	FAHFA 36:1;O	FAHFA	1.886	563.506	LIPn	Level 2	0.0524225
FAHFA 38:5;O; FAHFA 20:4/18:1;O; [M-H]-	FAHFA 38:5;O	FAHFA	1.54	583.474	LIPn	Level 2	0.0928027
FAHFA 40:4;O; FAHFA 22:4/18:0;O; [M-H]-	FAHFA 40:4;O	FAHFA	1.811	613.519	LIPn	Level 2	0.0459976
GM3 34:1;2O; [M-H]-	GM3 34:1;2O	GM3	1.312	1151.71	LIPn	Level 2	0.0679102
HexCer 34:0;3O; [M+H]+	HexCer 34:0;3O	HexCer	1.482	718.583	LIPp	Level 2	0.08145
HexCer 40:1;2O; [M+CH3COO]-	HexCer 40:1;2O	HexCer	2.1	842.675	LIPn	Level 2	0.0755112
HexCer 41:1;2O; [M+CH3COO]-	HexCer 41:1;2O	HexCer	2.19	856.69	LIPn	Level 2	0.080112
HexCer 34:1;2O; HexCer 18:1;2O/16:0; [M+CH3COO]-	HexCer 34:1;2O	HexCer	1.571	758.581	LIPn	Level 2	0.0773865
HexCer 36:1;2O; [M+CH3COO]-	HexCer 36:1;2O	HexCer	1.748	786.612	LIPn	Level 2	0.184716
HexCer 42:1;2O; [M+CH3COO]-	HexCer 42:1;2O	HexCer	2.269	870.706	LIPn	Level 2	0.0684446
LPC 14:0/0:0; [M+H]+	LPC 14:0/0:0	LPC	0.353	468.309	LIPp	Level 2	0.0405076
LPC 15:0/0:0; [M+H]+	LPC 15:0/0:0	LPC	0.437	482.324	LIPp	Level 2	0.0504512
LPC 16:1/0:0; [M+H]+	LPC 16:1/0:0	LPC	0.39	494.324	LIPp	Level 2	0.0464628
LPC 16:0/0:0; [M+H]+	LPC 16:0/0:0	LPC	0.546	496.34	LIPp	Level 2	0.0365285
LPC 17:0/0:0; [M+H]+	LPC 17:0/0:0	LPC	0.677	510.356	LIPp	Level 2	0.049817
LPC 18:3/0:0; [M+H]+	LPC 18:3/0:0	LPC	0.344	518.324	LIPp	Level 2	0.0582122
LPC 18:2/0:0; [M+H]+	LPC 18:2/0:0	LPC	0.433	520.34	LIPp	Level 2	0.0422853
LPC 18:1/0:0; [M+H]+	LPC 18:1/0:0	LPC	0.597	522.356	LIPp	Level 2	0.0437705
LPC 18:0/0:0; [M+H]+	LPC 18:0/0:0	LPC	0.821	524.371	LIPp	Level 2	0.0343892
LPC 19:0/0:0; [M+H]+	LPC 19:0/0:0	LPC	0.946	538.387	LIPp	Level 2	0.0562508
LPC 20:5/0:0 (2); [M+H]+	LPC 20:5/0:0 (2)	LPC	0.431	542.322	LIPp	Level 2	0.0708321
LPC 20:5/0:0 (1); [M+H]+	LPC 20:5/0:0 (1)	LPC	0.333	542.325	LIPp	Level 2	0.102183
LPC 20:4/0:0 (2); [M+H]+	LPC 20:4/0:0 (2)	LPC	0.597	544.338	LIPp	Level 2	0.0981173
LPC 20:4/0:0 (1); [M+H]+	LPC 20:4/0:0 (1)	LPC	0.405	544.34	LIPp	Level 2	0.0467732
LPC 20:3/0:0; [M+H]+	LPC 20:3/0:0	LPC	0.515	546.356	LIPp	Level 2	0.0581396
LPC 20:2/0:0; [M+H]+	LPC 20:2/0:0	LPC	0.657	548.371	LIPp	Level 2	0.0403753
LPC 20:1/0:0; [M+H]+	LPC 20:1/0:0	LPC	0.86	550.387	LIPp	Level 2	0.0501054
LPC 20:0/0:0; [M+H]+	LPC 20:0/0:0	LPC	1.02	552.403	LIPp	Level 2	0.048775
LPC 22:6/0:0; [M+H]+	LPC 22:6/0:0	LPC	0.385	568.34	LIPp	Level 2	0.0452297
LPC 22:5/0:0; [M+H]+	LPC 22:5/0:0	LPC	0.506	570.355	LIPp	Level 2	0.064205
LPC 22:4/0:0; [M+H]+	LPC 22:4/0:0	LPC	0.6	572.371	LIPp	Level 2	0.122001
LPC 22:1/0:0; [M+H]+	LPC 22:1/0:0	LPC	1.031	578.419	LIPp	Level 2	0.0792684
LPC 22:0/0:0; [M+H]+	LPC 22:0/0:0	LPC	1.153	580.434	LIPp	Level 2	0.0584619
LPC 23:0/0:0; [M+H]+	LPC 23:0/0:0	LPC	1.223	594.449	LIPp	Level 2	0.114209
LPC 24:2/0:0; [M+H]+	LPC 24:2/0:0	LPC	1.054	604.434	LIPp	Level 2	0.114591
LPC 24:1/0:0; [M+H]+	LPC 24:1/0:0	LPC	1.157	606.45	LIPp	Level 2	0.076203
LPC 24:0/0:0; [M+H]+	LPC 24:0/0:0	LPC	1.298	608.465	LIPp	Level 2	0.0386966
LPE 16:0; [M-H]-	LPE 16:0	LPE	0.562	452.279	LIPn	Level 2	0.0308936
LPE 17:0; [M-H]-	LPE 17:0	LPE	0.697	466.294	LIPn	Level 2	0.0515876
LPE 18:2; [M-H]-	LPE 18:2	LPE	0.441	476.278	LIPn	Level 2	0.0360913
LPE 18:1; [M-H]-	LPE 18:1	LPE	0.614	478.294	LIPn	Level 2	0.0309957
LPE 18:0; [M-H]-	LPE 18:0	LPE	0.844	480.31	LIPn	Level 2	0.0431753
LPE 19:0; [M-H]-	LPE 19:0	LPE	0.963	494.326	LIPn	Level 2	0.149131
LPE 20:4; [M-H]-	LPE 20:4	LPE	0.415	500.279	LIPn	Level 2	0.0403182
LPE 20:2; [M-H]-	LPE 20:2	LPE	0.676	504.31	LIPn	Level 2	0.0769175
LPE 20:1; [M-H]-	LPE 20:1	LPE	0.883	506.325	LIPn	Level 2	0.292217
LPE 22:6; [M-H]-	LPE 22:6	LPE	0.396	524.279	LIPn	Level 2	0.0513233
LPE 22:5; [M-H]-	LPE 22:5	LPE	0.505	526.295	LIPn	Level 2	0.0728936
LPE 22:4; [M-H]-	LPE 22:4	LPE	0.575	528.311	LIPn	Level 2	0.0702578
LPE 22:0; [M-H]-	LPE 22:0	LPE	1.172	536.373	LIPn	Level 2	0.0685825
LPE 24:0; [M-H]-	LPE 24:0	LPE	1.323	564.405	LIPn	Level 2	0.0669147
LPG 16:0; [M-H]-	LPG 16:0	LPG	0.444	483.274	LIPn	Level 2	0.0527934
LPG 18:2; [M-H]-	LPG 18:2	LPG	0.35	507.274	LIPn	Level 2	0.0898716
LPG 18:0; [M-H]-	LPG 18:0	LPG	0.68	511.305	LIPn	Level 2	0.0662506
LPI 15:0; [M-H]-	LPI 15:0	LPI	0.323	557.274	LIPn	Level 2	0.08506
LPI 16:0; [M-H]-	LPI 16:0	LPI	0.392	571.29	LIPn	Level 2	0.0538893
LPI 18:0; [M-H]-	LPI 18:0	LPI	0.607	599.322	LIPn	Level 2	0.0565158
LPI 20:4; [M-H]-	LPI 20:4	LPI	0.303	619.291	LIPn	Level 2	0.0828345
LPS 17:0; [M-H]-	LPS 17:0	LPS	0.489	510.285	LIPn	Level 2	0.159062
LPS 18:0; [M-H]-	LPS 18:0	LPS	0.606	524.301	LIPn	Level 2	0.0401756
LPS 22:0; [M-H]-	LPS 22:0	LPS	1.043	580.363	LIPn	Level 2	0.0599905
LPS 23:0; [M-H]-	LPS 23:0	LPS	1.106	594.379	LIPn	Level 2	0.107414
NAE 16:0; [M+H]+	NAE 16:0	NAE	0.785	300.29	LIPp	Level 2	0.070749
NAE 18:2; [M+H]+	NAE 18:2	NAE	0.651	324.29	LIPp	Level 2	0.0643552
NAE 18:0; [M+H]+	NAE 18:0	NAE	1.007	328.321	LIPp	Level 2	0.0623685
NAE 22:0; [M+H]+	NAE 22:0	NAE	1.296	384.384	LIPp	Level 2	0.0994015
NAE 24:0; [M+H]+	NAE 24:0	NAE	1.466	412.415	LIPp	Level 2	0.0904099
NAGly 31:1;2O; NAGly 16:0;O(FA 15:0); [M+H]+	NAGly 31:1;2O	NAGly	1.547	554.478	LIPp	Level 2	0.101022
NAOrn 17:0;O; [M+H]+	NAOrn 17:0;O	NAOrn	1.061	401.342	LIPp	Level 2	0.125556
NAOrn 19:0;O; [M+H]+	NAOrn 19:0;O	NAOrn	1.392	429.373	LIPp	Level 2	0.116983
NAOrn 27:1;O; [M+H]+	NAOrn 27:1;O	NAOrn	1.974	553.459	LIPp	Level 2	0.067529
FA 16:0;O; [M-H]-	FA 16:0;O	OxFA	0.453	271.228	LIPn	Level 3	0.0493382
FA 18:1;O; [M-H]-	FA 18:1;O	OxFA	0.408	297.244	LIPn	Level 3	0.0308982
FA 18:0;O; [M-H]-	FA 18:0;O	OxFA	0.525	299.26	LIPn	Level 3	0.0316244
FA 20:4;O; [M-H]-	FA 20:4;O	OxFA	0.385	319.228	LIPn	Level 3	0.104934
FA 20:2;O; [M-H]-	FA 20:2;O	OxFA	0.483	323.26	LIPn	Level 3	0.052211
FA 20:4;2O; [M-H]-	FA 20:4;2O	OxFA	0.236	335.223	LIPn	Level 3	0.0333637
FA 22:6;O; [M-H]-	FA 22:6;O	OxFA	0.35	343.228	LIPn	Level 3	0.0447831
FA 22:5;O; [M-H]-	FA 22:5;O	OxFA	0.405	345.244	LIPn	Level 3	0.0526972
FA 22:0;O; [M-H]-	FA 22:0;O	OxFA	1.083	355.322	LIPn	Level 3	0.178888
FA 24:1;O; [M-H]-	FA 24:1;O	OxFA	1.087	381.338	LIPn	Level 3	0.120811
FA 24:0;O; [M-H]-	FA 24:0;O	OxFA	1.21	383.354	LIPn	Level 3	0.0654829
FA 25:0;O; [M-H]-	FA 25:0;O	OxFA	1.279	397.369	LIPn	Level 3	0.127603
FA 28:6;O; [M-H]-	FA 28:6;O	OxFA	1.035	427.323	LIPn	Level 3	0.14535
PC 34:2;O; PC 16:0_18:2;O; [M+CH3COO]-	PC 34:2;O	OxPC	1.168	832.573	LIPn	Level 2	0.0895733
PC 34:2;2O; PC 16:0_18:2;2O; [M+CH3COO]-	PC 34:2;2O	OxPC	1.163	848.567	LIPn	Level 2	0.0582607
PE 40:7;O; PE 20:4_20:3;O; [M-H]-	PE 40:7;O	OxPE	1.655	804.517	LIPn	Level 2	0.0473579
PE 42:7;O; PE 20:4_22:3;O; [M-H]-	PE 42:7;O	OxPE	1.83	832.549	LIPn	Level 2	0.0783672
PC 24:0; [M+H]+	PC 24:0	PC	1.093	622.445	LIPp	Level 2	0.102924
PC 28:0; PC 14:0_14:0; [M+H]+	PC 28:0	PC	1.36	678.507	LIPp	Level 2	0.0356577
PC 29:0; [M+H]+	PC 29:0	PC	1.438	692.523	LIPp	Level 2	0.0399952
PC 30:3; [M+H]+	PC 30:3	PC	1.36	700.489	LIPp	Level 2	0.0525007
PC 30:2; PC 12:0_18:2; [M+H]+	PC 30:2	PC	1.263	702.507	LIPp	Level 2	0.0726197
PC 30:1; PC 14:0_16:1; [M+H]+	PC 30:1	PC	1.383	704.523	LIPp	Level 2	0.0383036
PC 30:0; PC 14:0_16:0; [M+H]+	PC 30:0	PC	1.522	706.538	LIPp	Level 2	0.0444277
PC 31:2; [M+H]+	PC 31:2	PC	1.335	716.522	LIPp	Level 2	0.0894267
PC 31:1; [M+H]+	PC 31:1	PC	1.466	718.536	LIPp	Level 2	0.0509315
PC 31:0; PC 15:0_16:0; [M+H]+	PC 31:0	PC	1.605	720.554	LIPp	Level 2	0.0458763
PC 32:4; PC 12:0_20:4; [M+H]+	PC 32:4	PC	1.241	726.507	LIPp	Level 2	0.0674335
PC 32:2; PC 16:1_16:1; [M+H]+	PC 32:2	PC	1.409	730.538	LIPp	Level 2	0.0360507
PC 32:1; PC 16:0_16:1; [M+H]+	PC 32:1	PC	1.541	732.553	LIPp	Level 2	0.0401956
PC 32:0; PC 16:0_16:0; [M+H]+	PC 32:0	PC	1.694	734.569	LIPp	Level 2	0.0413893
PC 33:2; PC 15:0_18:2; [M+H]+	PC 33:2	PC	1.486	744.554	LIPp	Level 2	0.0449707
PC 33:1; PC 15:0_18:1; [M+H]+	PC 33:1	PC	1.618	746.569	LIPp	Level 2	0.0494758
PC 33:0; PC 16:0_17:0; [M+H]+	PC 33:0	PC	1.766	748.585	LIPp	Level 2	0.0467066
PC 34:4; PC 14:0_20:4; [M+H]+	PC 34:4	PC	1.381	754.539	LIPp	Level 2	0.0376432
PC 34:3; PC 16:0_18:3; [M+H]+	PC 34:3	PC	1.48	756.553	LIPp	Level 2	0.0480432
PC 34:2; PC 16:0_18:2; [M+H]+	PC 34:2	PC	1.568	758.569	LIPp	Level 2	0.0363344
PC 34:1; PC 16:0_18:1; [M+H]+	PC 34:1	PC	1.705	760.584	LIPp	Level 2	0.0379172
PC 34:0; PC 16:0_18:0; [M+H]+	PC 34:0	PC	1.87	762.6	LIPp	Level 2	0.0414408
PC 35:4; PC 15:0_20:4; [M+H]+	PC 35:4	PC	1.461	768.554	LIPp	Level 2	0.0380931
PC 35:2; PC 17:0_18:2; [M+H]+	PC 35:2	PC	1.653	772.585	LIPp	Level 2	0.0424708
PC 35:1; PC 17:0_18:1; [M+H]+	PC 35:1	PC	1.789	774.601	LIPp	Level 2	0.0383065
PC 36:6; PC 14:0_22:6; [M+H]+	PC 36:6	PC	1.339	778.537	LIPp	Level 2	0.0493772
PC 36:4 (2); PC 16:0_20:4; [M+H]+	PC 36:4 (2)	PC	1.54	782.569	LIPp	Level 2	0.0408725
PC 36:4 (1); PC 18:2_18:2; [M+H]+	PC 36:4 (1)	PC	1.456	782.569	LIPp	Level 2	0.0395098
PC 36:2; PC 18:1_18:1; [M+H]+	PC 36:2	PC	1.736	786.6	LIPp	Level 2	0.049149
PC 37:8; [M+H]+	PC 37:8	PC	1.785	788.518	LIPp	Level 2	0.0511897
PC 36:1; PC 18:0_18:1; [M+H]+	PC 36:1	PC	1.88	788.617	LIPp	Level 2	0.0382263
PC 36:0; PC 18:0_18:0; [M+H]+	PC 36:0	PC	2.045	790.628	LIPp	Level 2	0.0763958
PC 37:6; PC 15:0_22:6; [M+H]+	PC 37:6	PC	1.413	792.553	LIPp	Level 2	0.0463709
PC 37:4; PC 17:0_20:4; [M+H]+	PC 37:4	PC	1.621	796.585	LIPp	Level 2	0.0453683
PC 37:2; PC 19:0_18:2; [M+H]+	PC 37:2	PC	1.823	800.616	LIPp	Level 2	0.0404661
PC 38:6 (2); PC 16:0_22:6; [M+H]+	PC 38:6 (2)	PC	1.488	806.569	LIPp	Level 2	0.0405853
PC 38:6 (1); PC 18:2_20:4; [M+H]+	PC 38:6 (1)	PC	1.425	806.569	LIPp	Level 2	0.0410553
PC 38:5; PC 18:1_20:4; [M+H]+	PC 38:5	PC	1.547	808.584	LIPp	Level 2	0.0400001
PC 38:4; PC 18:0_20:4; [M+H]+	PC 38:4	PC	1.708	810.6	LIPp	Level 2	0.0395647
PC 38:3; PC 18:0_20:3; [M+H]+	PC 38:3	PC	1.782	812.616	LIPp	Level 2	0.0370839
PC 38:2; PC 18:0_20:2; [M+H]+	PC 38:2	PC	1.896	814.632	LIPp	Level 2	0.041862
PC 39:4; PC 19:0_20:4; [M+H]+	PC 39:4	PC	1.791	824.617	LIPp	Level 2	0.0412059
PC 40:6; PC 20:2_20:4; [M+H]+	PC 40:6	PC	1.572	834.599	LIPp	Level 2	0.0471887
PC 40:5; PC 18:0_22:5; [M+H]+	PC 40:5	PC	1.773	836.616	LIPp	Level 2	0.0405505
PC 40:2; [M+H]+	PC 40:2	PC	2.085	842.664	LIPp	Level 2	0.0442983
PC 40:1; [M+H]+	PC 40:1	PC	2.219	844.68	LIPp	Level 2	0.0466595
PC 41:1; [M+H]+	PC 41:1	PC	2.307	858.694	LIPp	Level 2	0.0778469
PC 42:5; PC 22:1_20:4; [M+H]+	PC 42:5	PC	1.878	864.648	LIPp	Level 2	0.0554689
PC 42:4 (2); [M+H]+	PC 42:4 (2)	PC	2.054	866.663	LIPp	Level 2	0.0670834
PC 42:4 (1); [M+H]+	PC 42:4 (1)	PC	1.968	866.668	LIPp	Level 2	0.0409218
PC 42:2; PC 24:0_18:2; [M+H]+	PC 42:2	PC	2.252	870.694	LIPp	Level 2	0.0419743
PC 42:1; [M+H]+	PC 42:1	PC	2.386	872.711	LIPp	Level 2	0.0491184
PC 44:8; [M+H]+	PC 44:8	PC	1.635	886.632	LIPp	Level 2	0.0684265
PC 44:5; [M+H]+	PC 44:5	PC	2.043	892.679	LIPp	Level 2	0.070812
PC 44:4; [M+H]+	PC 44:4	PC	2.224	894.696	LIPp	Level 2	0.0500487
PE 31:0; PE 15:0_16:0; [M-H]-	PE 31:0	PE	1.626	676.494	LIPn	Level 2	0.0827346
PE 32:1; PE 16:0_16:1; [M-H]-	PE 32:1	PE	1.581	688.493	LIPn	Level 2	0.0784784
PE 34:4; PE 14:0_20:4; [M-H]-	PE 34:4	PE	1.418	710.478	LIPn	Level 2	0.0600311
PE 34:3; PE 16:1_18:2; [M-H]-	PE 34:3	PE	1.473	712.493	LIPn	Level 2	0.0965358
PE 34:2; PE 16:0_18:2; [M-H]-	PE 34:2	PE	1.61	714.509	LIPn	Level 2	0.0384858
PE 34:1; PE 16:0_18:1; [M-H]-	PE 34:1	PE	1.747	716.525	LIPn	Level 2	0.0442113
PE 36:6; PE 14:0_22:6; [M-H]-	PE 36:6	PE	1.372	734.478	LIPn	Level 2	0.104061
PE 36:4; PE 16:0_20:4; [M-H]-	PE 36:4	PE	1.579	738.509	LIPn	Level 2	0.0667246
PE 36:2; PE 18:1_18:1; [M-H]-	PE 36:2	PE	1.778	742.54	LIPn	Level 2	0.0257281
PE 36:1; PE 18:0_18:1; [M-H]-	PE 36:1	PE	1.923	744.556	LIPn	Level 2	0.0343689
PE 37:2; PE 19:0_18:2; [M-H]-	PE 37:2	PE	1.864	756.556	LIPn	Level 2	0.0614416
PE 38:6 (1); PE 18:2_20:4; [M-H]-	PE 38:6 (1)	PE	1.462	762.509	LIPn	Level 2	0.0419001
PE 38:6 (2); PE 16:0_22:6; [M-H]-	PE 38:6 (2)	PE	1.531	762.51	LIPn	Level 2	0.0437406
PE 38:5; PE 18:1_20:4; [M-H]-	PE 38:5	PE	1.588	764.525	LIPn	Level 2	0.0549941
PE 38:4; PE 18:0_20:4; [M-H]-	PE 38:4	PE	1.749	766.54	LIPn	Level 2	0.038535
PE 38:3; PE 18:0_20:3; [M-H]-	PE 38:3	PE	1.826	768.556	LIPn	Level 2	0.0404314
PE 38:2; PE 18:0_20:2; [M-H]-	PE 38:2	PE	1.938	770.571	LIPn	Level 2	0.0422221
PE 38:1; PE 18:0_20:1; [M-H]-	PE 38:1	PE	2.09	772.587	LIPn	Level 2	0.0593552
PE 39:6; PE 17:0_22:6; [M-H]-	PE 39:6	PE	1.611	776.526	LIPn	Level 2	0.0495533
PE 39:4; PE 19:0_20:4; [M-H]-	PE 39:4	PE	1.83	780.556	LIPn	Level 2	0.0467
PE 40:8; PE 18:2_22:6; [M-H]-	PE 40:8	PE	1.419	786.509	LIPn	Level 2	0.0339131
PE 40:6; PE 18:0_22:6; [M-H]-	PE 40:6	PE	1.697	790.542	LIPn	Level 2	0.068089
PE 40:5; PE 18:0_22:5; [M-H]-	PE 40:5	PE	1.816	792.556	LIPn	Level 2	0.0307992
PE 40:4; PE 18:0_22:4; [M-H]-	PE 40:4	PE	1.872	794.571	LIPn	Level 2	0.0302772
PEtOH 34:2; PEtOH 16:0_18:2; [M-H]-	PEtOH 34:2	PEtOH	1.502	699.498	LIPn	Level 2	0.0538208
PEtOH 34:1; PEtOH 16:0_18:1; [M-H]-	PEtOH 34:1	PEtOH	1.628	701.514	LIPn	Level 2	0.0571691
PEtOH 36:2; PEtOH 18:0_18:2; [M-H]-	PEtOH 36:2	PEtOH	1.657	727.53	LIPn	Level 2	0.0710636
PG 30:0; PG 14:0_16:0; [M-H]-	PG 30:0	PG	1.372	693.472	LIPn	Level 2	0.0559314
PG 32:1; PG 16:0_16:1; [M-H]-	PG 32:1	PG	1.388	719.488	LIPn	Level 2	0.0477228
PG 32:0; PG 16:0_16:0; [M-H]-	PG 32:0	PG	1.531	721.503	LIPn	Level 2	0.0516963
PG 34:2 (1); PG 16:0_18:2; [M-H]-	PG 34:2 (1)	PG	1.317	745.503	LIPn	Level 2	0.0636279
PG 34:2 (2); PG 16:0_18:2; [M-H]-	PG 34:2 (2)	PG	1.418	745.504	LIPn	Level 2	0.0453811
PG 34:1; PG 16:0_18:1; [M-H]-	PG 34:1	PG	1.532	747.519	LIPn	Level 2	0.0504195
PG 35:2; PG 17:0_18:2; [M-H]-	PG 35:2	PG	1.484	759.519	LIPn	Level 2	0.10381
PG 36:4 (1); PG 18:2_18:2; [M-H]-	PG 36:4 (1)	PG	1.321	769.503	LIPn	Level 2	0.0557225
PG 36:4 (2); PG 16:0_20:4; [M-H]-	PG 36:4 (2)	PG	1.393	769.503	LIPn	Level 2	0.051074
PG 36:3; PG 18:1_18:2; [M-H]-	PG 36:3	PG	1.327	771.518	LIPn	Level 2	0.045461
PG 36:2; PG 18:1_18:1; [M-H]-	PG 36:2	PG	1.556	773.535	LIPn	Level 2	0.0525268
PG 36:1; PG 18:0_18:1; [M-H]-	PG 36:1	PG	1.69	775.552	LIPn	Level 2	0.0591851
PG 38:6 (2); PG 16:0_22:6; [M-H]-	PG 38:6 (2)	PG	1.356	793.503	LIPn	Level 2	0.0752917
PG 38:6 (1); PG 18:2_20:4; [M-H]-	PG 38:6 (1)	PG	1.211	793.503	LIPn	Level 2	0.0992295
PG 38:5; PG 18:1_20:4; [M-H]-	PG 38:5	PG	1.401	795.519	LIPn	Level 2	0.0650595
PG 38:4; PG 18:0_20:4; [M-H]-	PG 38:4	PG	1.541	797.536	LIPn	Level 2	0.0795775
PG 40:8; PG 18:2_22:6; [M-H]-	PG 40:8	PG	1.195	817.505	LIPn	Level 2	0.0571798
PG 42:10; PG 20:4_22:6; [M-H]-	PG 42:10	PG	1.173	841.505	LIPn	Level 2	0.0565747
PG 44:12; PG 22:6_22:6; [M-H]-	PG 44:12	PG	1.148	865.505	LIPn	Level 2	0.118415
PI 30:0; PI 14:0_16:0; [M-H]-	PI 30:0	PI	1.334	781.488	LIPn	Level 2	0.0479206
PI 32:0; PI 16:0_16:0; [M-H]-	PI 32:0	PI	1.482	809.52	LIPn	Level 2	0.0688551
PI 34:2; PI 16:0_18:2; [M-H]-	PI 34:2	PI	1.383	833.52	LIPn	Level 2	0.0385654
PI 36:4; PI 16:0_20:4; [M-H]-	PI 36:4	PI	1.362	857.52	LIPn	Level 2	0.0314029
PI 36:2; PI 18:0_18:2; [M-H]-	PI 36:2	PI	1.531	861.551	LIPn	Level 2	0.0454356
PI 36:1; PI 18:0_18:1; [M-H]-	PI 36:1	PI	1.655	863.566	LIPn	Level 2	0.0544857
PI 38:6 (1); PI 18:2_20:4; [M-H]-	PI 38:6 (1)	PI	1.271	881.519	LIPn	Level 2	0.0753727
PI 38:6 (2); PI 16:0_22:6; [M-H]-	PI 38:6 (2)	PI	1.324	881.52	LIPn	Level 2	0.0389521
PI 38:5; PI 18:1_20:4; [M-H]-	PI 38:5	PI	1.372	883.536	LIPn	Level 2	0.033222
PI 38:4; PI 18:0_20:4; [M-H]-	PI 38:4	PI	1.505	885.551	LIPn	Level 2	0.0481189
PI 38:3; PI 18:0_20:3; [M-H]-	PI 38:3	PI	1.574	887.567	LIPn	Level 2	0.0429747
PI 40:7; PI 18:1_22:6; [M-H]-	PI 40:7	PI	1.335	907.536	LIPn	Level 2	0.0617709
PI 40:5; PI 18:0_22:5; [M-H]-	PI 40:5	PI	1.568	911.567	LIPn	Level 2	0.056698
PMeOH 34:2; PMeOH 16:0_18:2; [M-H]-	PMeOH 34:2	PMeOH	1.474	685.482	LIPn	Level 2	0.0976954
PMeOH 34:1; PMeOH 16:0_18:1; [M-H]-	PMeOH 34:1	PMeOH	1.596	687.498	LIPn	Level 2	0.19806
PS 34:2; PS 16:0_18:2; [M-H]-	PS 34:2	PS	1.395	758.499	LIPn	Level 2	0.0499859
PS 34:1; PS 16:0_18:1; [M-H]-	PS 34:1	PS	1.519	760.514	LIPn	Level 2	0.0557139
PS 36:4; PS 16:0_20:4; [M-H]-	PS 36:4	PS	1.374	782.499	LIPn	Level 2	0.0322692
PS 36:2; PS 18:0_18:2; [M-H]-	PS 36:2	PS	1.544	786.53	LIPn	Level 2	0.0495048
PS 36:1; PS 18:0_18:1; [M-H]-	PS 36:1	PS	1.677	788.545	LIPn	Level 2	0.0380188
PS 37:4; PS 17:0_20:4; [M-H]-	PS 37:4	PS	1.445	796.514	LIPn	Level 2	0.0452618
PS 38:3; PS 18:0_20:3; [M-H]-	PS 38:3	PS	1.587	812.546	LIPn	Level 2	0.0433994
PS 38:1; PS 20:0_18:1; [M-H]-	PS 38:1	PS	1.836	816.577	LIPn	Level 2	0.070314
PS 40:6; PS 18:0_22:6; [M-H]-	PS 40:6	PS	1.477	834.531	LIPn	Level 2	0.0459289
PS 40:5; PS 18:0_22:5; [M-H]-	PS 40:5	PS	1.583	836.546	LIPn	Level 2	0.0460188
PS 40:1; PS 22:0_18:1; [M-H]-	PS 40:1	PS	2.002	844.608	LIPn	Level 2	0.0442236
SM 28:1;2O; [M+H]+	SM 28:1;2O	SM	1.064	619.481	LIPp	Level 2	0.0541784
SM 32:1;2O; SM 16:1;2O/16:0; [M+H]+	SM 32:1;2O	SM	1.342	675.542	LIPp	Level 2	0.0489194
SM 33:1;2O; SM 17:1;2O/16:0; [M+H]+	SM 33:1;2O	SM	1.424	689.559	LIPp	Level 2	0.0518271
SM 34:2;2O; SM 18:2;2O/16:0; [M+H]+	SM 34:2;2O	SM	1.363	701.559	LIPp	Level 2	0.0345891
SM 34:1;2O; SM 18:1;2O/16:0; [M+H]+	SM 34:1;2O	SM	1.509	703.575	LIPp	Level 2	0.0448966
SM 34:0;2O; [M+H]+	SM 34:0;2O	SM	1.572	705.591	LIPp	Level 2	0.0718648
SM 36:5;2O; [M+H]+	SM 36:5;2O	SM	1.362	723.541	LIPp	Level 2	0.0680997
SM 36:2;2O; SM 18:1;2O/18:1; [M+H]+	SM 36:2;2O	SM	1.53	729.59	LIPp	Level 2	0.0617923
SM 36:1;2O; SM 18:1;2O/18:0; [M+H]+	SM 36:1;2O	SM	1.69	731.606	LIPp	Level 2	0.0472394
SM 36:0;2O; [M+H]+	SM 36:0;2O	SM	1.752	733.622	LIPp	Level 2	0.0896705
SM 38:4;2O; SM 21:0;2O/17:4; [M+H]+	SM 38:4;2O	SM	1.69	753.588	LIPp	Level 2	0.0604428
SM 38:2;2O; SM 21:0;2O/17:2; [M+H]+	SM 38:2;2O	SM	1.704	757.621	LIPp	Level 2	0.105311
SM 38:1;2O; [M+H]+	SM 38:1;2O	SM	1.87	759.638	LIPp	Level 2	0.0407474
SM 39:1;2O; [M+H]+	SM 39:1;2O	SM	1.958	773.654	LIPp	Level 2	0.0468677
SM 40:4;2O; [M+H]+	SM 40:4;2O	SM	1.87	781.62	LIPp	Level 2	0.057672
SM 40:2;2O; SM 18:2;2O/22:0; [M+H]+	SM 40:2;2O	SM	1.878	785.652	LIPp	Level 2	0.0458792
SM 40:1;2O; SM 18:1;2O/22:0; [M+H]+	SM 40:1;2O	SM	2.048	787.669	LIPp	Level 2	0.0456746
SM 41:2;2O; SM 18:2;2O/23:0; [M+H]+	SM 41:2;2O	SM	1.964	799.668	LIPp	Level 2	0.0384906
SM 41:1;2O; SM 18:1;2O/23:0; [M+H]+	SM 41:1;2O	SM	2.136	801.684	LIPp	Level 2	0.0372707
SM 42:3;2O; SM 29:2;2O/13:1; [M+H]+	SM 42:3;2O	SM	1.876	811.669	LIPp	Level 2	0.0409083
SM 42:2;2O; SM 18:1;2O/24:1; [M+H]+	SM 42:2;2O	SM	2.039	813.685	LIPp	Level 2	0.0378487
SM 42:1;2O; SM 18:1;2O/24:0; [M+H]+	SM 42:1;2O	SM	2.223	815.7	LIPp	Level 2	0.0324739
SM 42:2;3O; [M+H]+	SM 42:2;3O	SM	1.79	829.68	LIPp	Level 2	0.159379
SM 43:1;2O; [M+H]+	SM 43:1;2O	SM	2.306	829.716	LIPp	Level 2	0.0483882
ST 27:1;O;S; [M-H]-	ST 27:1;O;S	SSulfate	1.016	465.305	LIPn	Level 2	0.0601794
TG 30:0; TG 8:0_10:0_12:0; [M+NH4]+	TG 30:0	TG	1.724	572.489	LIPp	Level 2	0.0589949
TG 32:0; TG 8:0_10:0_14:0; [M+NH4]+	TG 32:0	TG	1.899	600.52	LIPp	Level 2	0.0355319
TG 34:0; TG 10:0_12:0_12:0; [M+NH4]+	TG 34:0	TG	2.078	628.551	LIPp	Level 2	0.0312552
TG 35:0; TG 10:0_12:0_13:0; [M+NH4]+	TG 35:0	TG	2.167	642.567	LIPp	Level 2	0.0491144
TG 36:2; TG 8:0_10:0_18:2; [M+NH4]+	TG 36:2	TG	1.945	652.551	LIPp	Level 2	0.0365096
TG 36:1; TG 8:0_10:0_18:1; [M+NH4]+	TG 36:1	TG	2.098	654.567	LIPp	Level 2	0.0336917
TG 36:0; TG 10:0_12:0_14:0; [M+NH4]+	TG 36:0	TG	2.255	656.583	LIPp	Level 2	0.0298513
TG 37:1; TG 9:0_10:0_18:1; [M+NH4]+	TG 37:1	TG	2.179	668.583	LIPp	Level 2	0.0875105
TG 37:0; TG 10:0_12:0_15:0; [M+NH4]+	TG 37:0	TG	2.339	670.598	LIPp	Level 2	0.0479325
TG 38:4; TG 8:0_10:0_20:4; [M+NH4]+	TG 38:4	TG	1.884	676.551	LIPp	Level 2	0.08818
TG 38:3; TG 8:0_12:0_18:3; [M+NH4]+	TG 38:3	TG	1.983	678.567	LIPp	Level 2	0.0501174
TG 38:2; TG 10:0_10:0_18:2; [M+NH4]+	TG 38:2	TG	2.114	680.583	LIPp	Level 2	0.0312723
TG 38:1; TG 10:0_12:0_16:1; [M+NH4]+	TG 38:1	TG	2.265	682.598	LIPp	Level 2	0.0325146
TG 38:0; TG 10:0_12:0_16:0; [M+NH4]+	TG 38:0	TG	2.424	684.614	LIPp	Level 2	0.0377947
TG 39:0; TG 12:0_13:0_14:0; [M+NH4]+	TG 39:0	TG	2.502	698.629	LIPp	Level 2	0.0440507
TG 40:3; TG 10:0_12:0_18:3; [M+NH4]+	TG 40:3	TG	2.157	706.598	LIPp	Level 2	0.0354223
TG 40:2; TG 10:0_12:0_18:2; [M+NH4]+	TG 40:2	TG	2.284	708.614	LIPp	Level 2	0.027771
TG 40:1; TG 10:0_12:0_18:1; [M+NH4]+	TG 40:1	TG	2.429	710.629	LIPp	Level 2	0.0345875
TG 40:0; TG 10:0_14:0_16:0; [M+NH4]+	TG 40:0	TG	2.583	712.645	LIPp	Level 2	0.0309289
TG 41:2; TG 11:0_12:0_18:2; [M+NH4]+	TG 41:2	TG	2.368	722.629	LIPp	Level 2	0.0534289
TG 41:1; TG 11:0_12:0_18:1; [M+NH4]+	TG 41:1	TG	2.508	724.645	LIPp	Level 2	0.0589148
TG 41:0; TG 10:0_15:0_16:0; [M+NH4]+	TG 41:0	TG	2.655	726.661	LIPp	Level 2	0.0458263
TG 42:4; TG 10:0_12:0_20:4; [M+NH4]+	TG 42:4	TG	2.234	732.614	LIPp	Level 2	0.0564892
TG 42:3; TG 10:0_14:0_18:3; [M+NH4]+	TG 42:3	TG	2.322	734.629	LIPp	Level 2	0.0317137
TG 42:2; TG 10:0_14:0_18:2; [M+NH4]+	TG 42:2	TG	2.448	736.645	LIPp	Level 2	0.0320045
TG 42:1; TG 8:0_16:0_18:1; [M+NH4]+	TG 42:1	TG	2.588	738.661	LIPp	Level 2	0.0329537
TG 42:0; TG 12:0_14:0_16:0; [M+NH4]+	TG 42:0	TG	2.731	740.676	LIPp	Level 2	0.0408171
TG 43:2; TG 10:0_15:0_18:2; [M+NH4]+	TG 43:2	TG	2.529	750.661	LIPp	Level 2	0.0357499
TG 43:1; TG 10:0_15:0_18:1; [M+NH4]+	TG 43:1	TG	2.661	752.676	LIPp	Level 2	0.0483859
TG 43:0; TG 10:0_16:0_17:0; [M+NH4]+	TG 43:0	TG	2.794	754.692	LIPp	Level 2	0.0465045
TG 44:4 (2); TG 12:0_14:0_18:4; [M+NH4]+	TG 44:4 (2)	TG	2.402	760.644	LIPp	Level 2	0.0374278
TG 44:4 (1); TG 8:0_18:2_18:2; [M+NH4]+	TG 44:4 (1)	TG	2.325	760.645	LIPp	Level 2	0.0345656
TG 44:3; TG 8:0_18:1_18:2; [M+NH4]+	TG 44:3	TG	2.475	762.66	LIPp	Level 2	0.0346371
TG 44:2; TG 10:0_16:0_18:2; [M+NH4]+	TG 44:2	TG	2.605	764.677	LIPp	Level 2	0.033749
TG 44:1; TG 12:0_14:0_18:1; [M+NH4]+	TG 44:1	TG	2.735	766.692	LIPp	Level 2	0.0404005
TG 44:0; TG 10:0_16:0_18:0; [M+NH4]+	TG 44:0	TG	2.867	768.707	LIPp	Level 2	0.0446494
TG 45:3; TG 10:0_17:1_18:2; [M+NH4]+	TG 45:3	TG	2.541	776.676	LIPp	Level 2	0.0564589
TG 45:2; TG 12:0_15:0_18:2; [M+NH4]+	TG 45:2	TG	2.676	778.692	LIPp	Level 2	0.033795
TG 45:1; TG 14:0_15:0_16:1; [M+NH4]+	TG 45:1	TG	2.801	780.707	LIPp	Level 2	0.0426813
TG 45:0; TG 14:0_15:0_16:0; [M+NH4]+	TG 45:0	TG	2.927	782.723	LIPp	Level 2	0.0572497
TG 46:5; TG 10:0_18:2_18:3; [M+NH4]+	TG 46:5	TG	2.354	786.661	LIPp	Level 2	0.0369269
TG 46:4 (1); TG 10:0_18:2_18:2; [M+NH4]+	TG 46:4 (1)	TG	2.475	788.676	LIPp	Level 2	0.0360556
TG 46:4 (2); TG 10:0_16:0_20:4; [M+NH4]+	TG 46:4 (2)	TG	2.558	788.676	LIPp	Level 2	0.0372337
TG 46:3; TG 10:0_18:1_18:2; [M+NH4]+	TG 46:3	TG	2.615	790.692	LIPp	Level 2	0.0379819
TG 46:2; TG 12:0_16:0_18:2; [M+NH4]+	TG 46:2	TG	2.749	792.707	LIPp	Level 2	0.0366845
TG 46:1; TG 12:0_16:0_18:1; [M+NH4]+	TG 46:1	TG	2.871	794.723	LIPp	Level 2	0.0372337
TG 46:0; TG 12:0_16:0_18:0; [M+NH4]+	TG 46:0	TG	2.995	796.739	LIPp	Level 2	0.0492342
TG 47:4; TG 11:0_18:2_18:2; [M+NH4]+	TG 47:4	TG	2.553	802.691	LIPp	Level 2	0.0626525
TG 47:3; TG 12:0_17:1_18:2; [M+NH4]+	TG 47:3	TG	2.679	804.707	LIPp	Level 2	0.0448768
TG 47:2; TG 14:0_15:0_18:2; [M+NH4]+	TG 47:2	TG	2.816	806.723	LIPp	Level 2	0.0402439
TG 47:1; TG 15:0_16:0_16:1; [M+NH4]+	TG 47:1	TG	2.934	808.739	LIPp	Level 2	0.0451528
TG 48:6 (1); TG 10:0_18:2_20:4; [M+NH4]+	TG 48:6 (1)	TG	2.422	812.674	LIPp	Level 2	0.14914
TG 48:6 (2); TG 10:0_16:0_22:6; [M+NH4]+	TG 48:6 (2)	TG	2.492	812.676	LIPp	Level 2	0.0374134
TG 48:4 (2); TG 12:0_16:0_20:4; [M+NH4]+	TG 48:4 (2)	TG	2.703	816.707	LIPp	Level 2	0.030028
TG 48:4 (1); TG 12:0_18:2_18:2; [M+NH4]+	TG 48:4 (1)	TG	2.622	816.707	LIPp	Level 2	0.0302579
TG 48:3; TG 12:0_18:1_18:2; [M+NH4]+	TG 48:3	TG	2.749	818.723	LIPp	Level 2	0.0408495
TG 48:2; TG 14:0_16:0_18:2; [M+NH4]+	TG 48:2	TG	2.883	820.739	LIPp	Level 2	0.036924
TG 48:1; TG 14:0_16:0_18:1; [M+NH4]+	TG 48:1	TG	2.997	822.754	LIPp	Level 2	0.0436208
TG 48:0; TG 15:0_16:0_17:0; [M+NH4]+	TG 48:0	TG	3.112	824.771	LIPp	Level 2	0.0523458
TG 50:8; TG 10:0_18:2_22:6; [M+NH4]+	TG 50:8	TG	2.368	836.675	LIPp	Level 2	0.0855477
TG 49:1; TG 15:0_16:0_18:1; [M+NH4]+	TG 49:1	TG	3.055	836.77	LIPp	Level 2	0.0455956
TG 50:7; TG 10:0_18:2_22:5; [M+NH4]+	TG 50:7	TG	2.467	838.689	LIPp	Level 2	0.0658188
TG 50:6 (2); TG 12:0_16:0_22:6; [M+NH4]+	TG 50:6 (2)	TG	2.641	840.706	LIPp	Level 2	0.0450616
TG 50:6 (1); TG 12:0_18:2_20:4; [M+NH4]+	TG 50:6 (1)	TG	2.578	840.707	LIPp	Level 2	0.0341578
TG 50:4 (1); TG 14:0_18:2_18:2; [M+NH4]+	TG 50:4 (1)	TG	2.765	844.739	LIPp	Level 2	0.039273
TG 50:4 (2); TG 14:0_16:0_20:4; [M+NH4]+	TG 50:4 (2)	TG	2.841	844.739	LIPp	Level 2	0.0385454
TG 50:3; TG 14:0_18:1_18:2; [M+NH4]+	TG 50:3	TG	2.888	846.754	LIPp	Level 2	0.0419566
TG 50:2; TG 16:0_16:0_18:2; [M+NH4]+	TG 50:2	TG	3.005	848.77	LIPp	Level 2	0.0423912
TG 50:1; TG 16:0_16:0_18:1; [M+NH4]+	TG 50:1	TG	3.112	850.786	LIPp	Level 2	0.0444479
TG 51:4; TG 15:0_18:2_18:2; [M+NH4]+	TG 51:4	TG	2.834	858.754	LIPp	Level 2	0.0403188
TG 51:3; TG 15:0_18:1_18:2; [M+NH4]+	TG 51:3	TG	2.949	860.77	LIPp	Level 2	0.0434836
TG 51:2; TG 16:0_17:1_18:1; [M+NH4]+	TG 51:2	TG	3.061	862.786	LIPp	Level 2	0.0426094
TG 52:8; TG 12:0_20:4_20:4; [M+NH4]+	TG 52:8	TG	2.518	864.707	LIPp	Level 2	0.051016
TG 51:1; TG 16:0_17:0_18:1; [M+NH4]+	TG 51:1	TG	3.164	864.802	LIPp	Level 2	0.0422472
TG 52:6 (1); TG 16:1_18:2_18:3; [M+NH4]+	TG 52:6 (1)	TG	2.722	868.738	LIPp	Level 2	0.0473704
TG 52:6 (2); TG 14:0_16:0_22:6; [M+NH4]+	TG 52:6 (2)	TG	2.779	868.739	LIPp	Level 2	0.0501504
TG 52:4 (2); TG 16:0_16:0_20:4; [M+NH4]+	TG 52:4 (2)	TG	2.968	872.77	LIPp	Level 2	0.0440771
TG 52:4 (1); TG 16:1_18:1_18:2; [M+NH4]+	TG 52:4 (1)	TG	2.896	872.77	LIPp	Level 2	0.0454496
TG 52:3; TG 16:0_18:1_18:2; [M+NH4]+	TG 52:3	TG	3.005	874.786	LIPp	Level 2	0.0381064
TG 52:2; TG 16:0_18:0_18:2; [M+NH4]+	TG 52:2	TG	3.113	876.801	LIPp	Level 2	0.0434646
TG 52:1; TG 16:0_18:0_18:1; [M+NH4]+	TG 52:1	TG	3.219	878.817	LIPp	Level 2	0.0436264
TG 53:6; TG 15:0_18:2_20:4; [M+NH4]+	TG 53:6	TG	2.787	882.753	LIPp	Level 2	0.0657768
TG 53:3; TG 17:0_18:1_18:2; [M+NH4]+	TG 53:3	TG	3.063	888.802	LIPp	Level 2	0.0409867
TG 53:2; TG 17:0_18:1_18:1; [M+NH4]+	TG 53:2	TG	3.169	890.818	LIPp	Level 2	0.0429652
TG 54:8; TG 14:0_18:2_22:6; [M+NH4]+	TG 54:8	TG	2.665	892.738	LIPp	Level 2	0.0445479
TG 54:7; TG 16:0_18:2_20:5; [M+NH4]+	TG 54:7	TG	2.755	894.753	LIPp	Level 2	0.0480507
TG 54:6 (2); TG 16:0_18:2_20:4; [M+NH4]+	TG 54:6 (2)	TG	2.858	896.769	LIPp	Level 2	0.0384243
TG 54:6 (1); TG 18:2_18:2_18:2; [M+NH4]+	TG 54:6 (1)	TG	2.784	896.77	LIPp	Level 2	0.0329301
TG 54:5; TG 16:0_18:1_20:4; [M+NH4]+	TG 54:5	TG	2.966	898.785	LIPp	Level 2	0.041096
TG 54:3; TG 18:0_18:1_18:2; [M+NH4]+	TG 54:3	TG	3.115	902.817	LIPp	Level 2	0.0423984
TG 54:2; TG 16:0_18:1_20:1; [M+NH4]+	TG 54:2	TG	3.219	904.833	LIPp	Level 2	0.042215
TG 54:1; TG 16:0_20:0_18:1; [M+NH4]+	TG 54:1	TG	3.299	906.849	LIPp	Level 2	0.0581281
TG 56:9; TG 18:2_18:3_20:4; [M+NH4]+	TG 56:9	TG	2.637	918.753	LIPp	Level 2	0.0449546
TG 55:2; TG 18:0_18:1_19:1; [M+NH4]+	TG 55:2	TG	3.262	918.849	LIPp	Level 2	0.045533
TG 56:8 (1); TG 18:2_18:2_20:4; [M+NH4]+	TG 56:8 (1)	TG	2.742	920.769	LIPp	Level 2	0.0374889
TG 56:8 (2); TG 16:0_18:2_22:6; [M+NH4]+	TG 56:8 (2)	TG	2.802	920.769	LIPp	Level 2	0.0406451
TG 56:5; TG 16:0_18:1_22:4; [M+NH4]+	TG 56:5	TG	3.066	926.816	LIPp	Level 2	0.0385321
TG 56:3; TG 20:0_18:1_18:2; [M+NH4]+	TG 56:3	TG	3.216	930.848	LIPp	Level 2	0.0412576
TG 56:2; TG 16:0_18:1_22:1; [M+NH4]+	TG 56:2	TG	3.299	932.864	LIPp	Level 2	0.0573153
TG 56:1; TG 16:0_22:0_18:1; [M+NH4]+	TG 56:1	TG	3.357	934.88	LIPp	Level 2	0.0570082
TG 58:11; TG 18:2_20:4_20:5; [M+NH4]+	TG 58:11	TG	2.588	942.754	LIPp	Level 2	0.0644233
TG 58:10 (2); TG 16:0_20:4_22:6; [M+NH4]+	TG 58:10 (2)	TG	2.757	944.769	LIPp	Level 2	0.0512837
TG 58:10 (1); TG 18:2_20:4_20:4; [M+NH4]+	TG 58:10 (1)	TG	2.691	944.769	LIPp	Level 2	0.0333273
TG 57:2; TG 16:0_23:0_18:2; [M+NH4]+	TG 57:2	TG	3.33	946.88	LIPp	Level 2	0.0596563
TG 58:8; TG 18:1_18:2_22:5; [M+NH4]+	TG 58:8	TG	2.9	948.8	LIPp	Level 2	0.0490461
TG 58:5; TG 18:0_18:1_22:4; [M+NH4]+	TG 58:5	TG	3.16	954.848	LIPp	Level 2	0.0439644
TG 58:3; TG 16:0_24:1_18:2; [M+NH4]+	TG 58:3	TG	3.296	958.88	LIPp	Level 2	0.058742
TG 58:2; TG 16:0_18:1_24:1; [M+NH4]+	TG 58:2	TG	3.357	960.897	LIPp	Level 2	0.0599723
TG 60:12; TG 18:2_20:4_22:6; [M+NH4]+	TG 60:12	TG	2.642	968.769	LIPp	Level 2	0.0433968
TG 60:11; TG 18:2_20:4_22:5; [M+NH4]+	TG 60:11	TG	2.748	970.785	LIPp	Level 2	0.0462375
TG 60:10; TG 18:1_20:4_22:5; [M+NH4]+	TG 60:10	TG	2.858	972.8	LIPp	Level 2	0.0521211
TG 60:6; TG 18:1_20:1_22:4; [M+NH4]+	TG 60:6	TG	3.149	980.863	LIPp	Level 2	0.0763002
TG 60:4; TG 18:1_24:1_18:2; [M+NH4]+	TG 60:4	TG	3.298	984.895	LIPp	Level 2	0.06039
TG 60:2; TG 16:0_26:0_18:2; [M+NH4]+	TG 60:2	TG	3.402	988.928	LIPp	Level 2	0.0846749
TG 62:14; TG 20:4_20:4_22:6; [M+NH4]+	TG 62:14	TG	2.591	992.769	LIPp	Level 2	0.0796718
TG 62:11; TG 18:2_22:4_22:5; [M+NH4]+	TG 62:11	TG	2.84	998.815	LIPp	Level 2	0.0733695
1-beta-Arabinofuranosyluracil 5'-monophosphate; [M+2Na-H]+	1-beta-Arabinofuranosyluracil 5'-monophosphate	Phosphate	2.272	369.007	HILICp	Level 2	0.143276
1-Methyladenosine; [M+H]+	1-Methyladenosine	Base	1.795	282.119	HILICp	Level 2	0.0657168
1-Methylhistidine; [M+H]+	1-Methylhistidine	Amino acid deriv.	0.225	170.092	HSST3p	Level 2	0.0533455
1-Methyluric acid; [M-H]-	1-Methyluric acid	Base	1.335	181.037	HSST3n	Level 2	0.0375504
2'-Deoxyadenosine; [M+H]+	2'-Deoxyadenosine	Base	0.673	252.109	HILICp	Level 2	0.0535955
2'-Deoxyuridine 5'-monophosphate; [M-H]-	2'-Deoxyuridine 5'-monophosphate	Phosphate	0.476	307.034	HSST3n	Level 2	0.0707368
2-Hydroxybutyric acid; [M-H]-	2-Hydroxybutyric acid	Org. acid	0.854	103.04	HSST3n	Level 1	0.0172921
3'-Dephosphocoenzyme A; [M-H]-	3'-Dephosphocoenzyme A	Other	1.576	686.142	HSST3n	Level 2	0.0492106
3-Hydroxybutyric acid; [M-H]-	3-Hydroxybutyric acid	Org. acid	0.702	103.04	HSST3n	Level 1	0.0230326
3-Hydroxyisobutyric acid; [M-H]-	3-Hydroxyisobutyric acid	Org. acid	0.779	103.04	HSST3n	Level 1	0.025754
3-Indoxyl sulfate; [M-H]-	3-Indoxyl sulfate	Other	0.249	212.003	HILICn	Level 1	0.0800405
4-Acetamidobutanoic acid; [M-H]-	4-Acetamidobutanoic acid	Org. acid	0.397	144.067	HILICn	Level 2	0.0396787
4-Guanidinobutyric acid; [M-H]-	4-Guanidinobutyric acid	Org. acid	1.859	144.078	HILICn	Level 2	0.0638988
4-Hydroxyisoleucine; [M-H]-	4-Hydroxyisoleucine	Amino acid deriv.	1.896	146.082	HILICn	Level 2	0.0748558
4-Pyridoxic acid; [M-H]-	4-Pyridoxic acid	Org. acid	1.2	182.046	HSST3n	Level 2	0.0697247
5-Aminovaleric acid betaine; [M+H]+	5-Aminovaleric acid betaine	Biog. amine	1.478	160.133	HILICp	Level 2	0.0814711
5-Methyl-2'-deoxycytidine; [M+H]+	5-Methyl-2'-deoxycytidine	Base	1.271	242.113	HILICp	Level 2	0.0669971
5'-S-Methyl-5'-thioadenosine; [M+H]+	5'-S-Methyl-5'-thioadenosine	Base	1.692	298.096	HSST3p	Level 2	0.0467728
Acetyl-beta-alanine; [M-H]-	Acetyl-beta-alanine	Amino acid deriv.	0.435	130.051	HSST3n	Level 2	0.0401543
Acetylcholine; [M]+	Acetylcholine	Biog. amine	0.507	146.118	HILICp	Level 1	0.0371089
Aconitic acid, cis-; [M-H]-	Aconitic acid, cis-	Org. acid	0.455	173.009	HSST3n	Level 1	0.0885958
Aconitic acid, trans-; [M-H]-	Aconitic acid, trans-	Org. acid	0.86	173.009	HSST3n	Level 1	0.0771215
Adenine; [M+H]+	Adenine	Base	0.832	136.062	HILICp	Level 1	0.0731008
Adenosine 3'-monophosphate; [M-H]-	Adenosine 3'-monophosphate	Phosphate	2.237	346.056	HILICn	Level 2	0.0571617
Adenosine 5'-diphosphoribose; [M-H]-	Adenosine 5'-diphosphoribose	Phosphate	2.531	558.064	HILICn	Level 2	0.137876
Adenosine; [M+H]+	Adenosine	Base	0.957	268.104	HILICp	Level 2	0.039781
Adenylosuccinic acid; [M-H]-	Adenylosuccinic acid	Org. acid	2.457	462.068	HILICn	Level 2	0.100395
Agmatine; [M+H]+	Agmatine	Biog. amine	0.205	131.129	HSST3p	Level 2	0.0835245
Ala-Ala; [M-H]-	Ala-Ala	Peptide	2.061	159.078	HILICn	Level 2	0.136383
Ala-Ile; [M+H]+	Ala-Ile	Peptide	1.49	203.139	HSST3p	Level 2	0.0347905
Ala-Leu; [M+H]+	Ala-Leu	Peptide	1.896	203.139	HILICp	Level 2	0.103542
Alanine; [M+H]+	Alanine	Amino acid	1.983	90.0549	HILICp	Level 1	0.0667365
Ala-Val; [M+H]+	Ala-Val	Peptide	0.49	189.123	HSST3p	Level 2	0.0493261
Allantoin; [M-H]-	Allantoin	Base	0.259	157.037	HSST3n	Level 2	0.0339594
Allothreonine; [M-H]-	Allothreonine	Amino acid	0.239	118.051	HSST3n	Level 2	0.0631275
alpha-Aminoadipic acid; [M-H]-	alpha-Aminoadipic acid	Org. acid	0.282	160.062	HSST3n	Level 1	0.0534058
alpha-Hydroxyglutaric acid; [M-H]-	alpha-Hydroxyglutaric acid	Org. acid	0.454	147.03	HSST3n	Level 1	0.0320195
alpha-Ketoglutaric acid; [M-H]-	alpha-Ketoglutaric acid	Org. acid	0.408	145.014	HSST3n	Level 1	0.0818036
Anserine; [M+H]+	Anserine	Peptide	2.403	241.129	HILICp	Level 1	0.148748
Arachidonoyl coenzyme A; [M-2H]2-	Arachidonoyl coenzyme A	Other	2.003	525.665	HILICn	Level 2	0.126401
Arginine; [M+H]+	Arginine	Amino acid	2.384	175.119	HILICp	Level 1	0.251757
Argininosuccinic acid; [M+H]+	Argininosuccinic acid	Org. acid	0.251	291.128	HSST3p	Level 2	0.130738
Arg-Phe; [M+H]+	Arg-Phe	Peptide	1.343	322.187	HSST3p	Level 2	0.136573
Arg-Pro; [M+H]+	Arg-Pro	Peptide	0.329	272.171	HSST3p	Level 2	0.107938
Asparagine; [M+H]+	Asparagine	Amino acid	2.166	133.061	HILICp	Level 1	0.105562
Aspartic acid; [M-H]-	Aspartic acid	Amino acid	0.233	132.03	HSST3n	Level 1	0.0206787
Betaine; [M]+	Betaine	Biog. amine	1.693	118.086	HILICp	Level 1	0.0421977
beta-Nicotinamide adenine dinucleotide; [M-H]-	beta-Nicotinamide adenine dinucleotide	Base	2.504	662.102	HILICn	Level 1	0.0723199
Biopterin; [M-H]-	Biopterin	Base	1.619	236.079	HILICn	Level 2	0.125184
Cadaverine; [M+H]+	Cadaverine	Biog. amine	0.193	103.123	HSST3p	Level 2	0.0792724
Carnitine; [M+H]+	Carnitine	Biog. amine	1.899	162.112	HILICp	Level 1	0.076748
Carnosine; [M+H]+	Carnosine	Peptide	2.418	227.114	HILICp	Level 1	0.198011
Choline; [M]+	Choline	Biog. amine	1.011	104.107	HILICp	Level 1	0.0346447
Citric acid; [M-H]-	Citric acid	Org. acid	0.503	191.02	HSST3n	Level 1	0.0217294
Citrulline; [M-H]-	Citrulline	Amino acid	2.188	174.088	HILICn	Level 1	0.0539688
Creatine; [M+H]+	Creatine	Base	1.981	132.077	HILICp	Level 1	0.0617433
Creatinine; [M+H]+	Creatinine	Base	0.912	114.066	HILICp	Level 1	0.033197
Cysteic acid; [M-H]-	Cysteic acid	Amino acid	2.244	167.997	HILICn	Level 2	0.109415
Cysteine-glutathione disulfide; [M-H]-	Cysteine-glutathione disulfide	Other	2.607	425.081	HILICn	Level 2	0.0874565
Cysteine-S-sulfate; [M-H]-	Cysteine-S-sulfate	Amino acid deriv.	1.979	199.969	HILICn	Level 2	0.223101
Cystine; [M-H]-	Cystine	Amino acid deriv.	0.231	239.016	HSST3n	Level 2	0.070992
Cytidine 2',3'-cyclic monophosphoric acid; [M-H]-	Cytidine 2',3'-cyclic monophosphoric acid	Phosphate	2.046	304.034	HILICn	Level 2	0.0677427
Cytidine 3'-monophosphate; [M-H]-	Cytidine 3'-monophosphate	Phosphate	2.314	322.045	HILICn	Level 2	0.101846
Cytidine 5'-diphosphate ethanolamine; [M-H]-	Cytidine 5'-diphosphate ethanolamine	Phosphate	2.543	445.053	HILICn	Level 2	0.119604
Cytidine 5'-diphosphocholine; [M+H]+	Cytidine 5'-diphosphocholine	Phosphate	2.536	489.114	HILICp	Level 2	0.167381
Cytidine 5'-monophosphate; [M-H]-	Cytidine 5'-monophosphate	Phosphate	2.406	322.045	HILICn	Level 2	0.0850175
Cytidine 5'-monophospho-N-acetylneuraminic acid; [M-H]-	Cytidine 5'-monophospho-N-acetylneuraminic acid	Phosphate	2.541	613.141	HILICn	Level 2	0.189424
Cytidine; [M+H]+	Cytidine	Base	1.634	244.093	HILICp	Level 1	0.0791054
Cytosine; [M+H]+	Cytosine	Base	1.29	112.05	HILICp	Level 1	0.0487548
Daidzein 4'-sulfate; [M-H]-	Daidzein 4'-sulfate	Other	0.216	333.008	HILICn	Level 2	0.123457
Daidzein; [M+H]+	Daidzein	Other	0.247	255.065	HILICp	Level 2	0.0694867
Deoxycytidine; [M+H]+	Deoxycytidine	Base	1.346	228.098	HILICp	Level 2	0.0676672
Dimethylarginine; [M+H]+	Dimethylarginine	Amino acid deriv.	2.218	203.15	HILICp	Level 2	0.201581
Disaccharide; [M-H]-	Disaccharide	Sugar	2.07	341.109	HILICn	Level 2	0.0794649
Ectoine; [M+H]+	Ectoine	Amino acid	1.913	143.081	HILICp	Level 2	0.0765102
Ergothioneine; [M+H]+	Ergothioneine	Amino acid deriv.	1.921	230.095	HILICp	Level 2	0.0872833
Flavin adenine dinucleotide; [M-H]-	Flavin adenine dinucleotide	Base	1.881	784.15	HSST3n	Level 2	0.0526836
Flavine mononucleotide; [M+H]+	Flavine mononucleotide	Base	1.987	457.112	HSST3p	Level 2	0.0880494
Fructose 6-phosphate; [M-H]-	Fructose 6-phosphate	Phosphate	2.403	259.023	HILICn	Level 1	0.0887933
Fumaric acid; [M-H]-	Fumaric acid	Org. acid	0.604	115.004	HSST3n	Level 1	0.0183326
gamma-Glu-Cys; [M+H]+	gamma-Glu-Cys	Peptide	0.467	251.069	HSST3p	Level 2	0.0938193
gamma-Glu-Gln; [M+H]+	gamma-Glu-Gln	Peptide	0.286	276.119	HSST3p	Level 2	0.0639486
gamma-Glu-Glu; [M-H]-	gamma-Glu-Glu	Peptide	2.377	275.089	HILICn	Level 2	0.104744
gamma-Glu-Leu; [M+H]+	gamma-Glu-Leu	Peptide	1.818	261.144	HSST3p	Level 2	0.0279824
gamma-Glu-Tyr; [M-H]-	gamma-Glu-Tyr	Peptide	1.513	309.109	HSST3n	Level 2	0.0300908
Genistein; [M-H]-	Genistein	Other	0.227	269.046	HILICn	Level 2	0.0573726
Genistein-4'-glucuronide; [M-H]-	Genistein-4'-glucuronide	Other	2.236	445.078	HSST3n	Level 2	0.051044
Gln-Leu; [M-H]-	Gln-Leu	Peptide	1.484	258.146	HSST3n	Level 2	0.0755288
Gluconic acid; [M-H]-	Gluconic acid	Org. acid	0.243	195.051	HSST3n	Level 2	0.0471574
Glucose 1-phosphate; [M-H]-	Glucose 1-phosphate	Phosphate	2.452	259.023	HILICn	Level 1	0.0862977
Glucose; [M+Na]+	Glucose	Sugar	1.9	203.052	HILICp	Level 1	0.0849821
Glucuronic acid; [M-H]-	Glucuronic acid	Org. acid	0.241	193.035	HSST3n	Level 2	0.0431548
Glu-Gln; [M-H]-	Glu-Gln	Peptide	2.434	274.105	HILICn	Level 2	0.0804307
Glu-Gly-Arg; [M+H]+	Glu-Gly-Arg	Peptide	0.447	361.182	HSST3p	Level 2	0.107658
Glu-Lys; [M-H]-	Glu-Lys	Peptide	2.518	274.141	HILICn	Level 2	0.120007
Glu-Phe; [M-H]-	Glu-Phe	Peptide	2.03	293.115	HILICn	Level 2	0.0751694
Glutamic acid; [M+H]+	Glutamic acid	Amino acid	2.183	148.06	HILICp	Level 1	0.193554
Glutamine; [M+H]+	Glutamine	Amino acid	2.123	147.076	HILICp	Level 1	0.106232
Glutaric acid; [M-H]-	Glutaric acid	Org. acid	0.495	131.035	HILICn	Level 1	0.103769
Glutathione (oxidized); [M+H]+	Glutathione (oxidized)	Other	2.629	613.158	HILICp	Level 2	0.24772
Glutathione (reduced); [M+H]+	Glutathione (reduced)	Other	0.46	308.091	HSST3p	Level 2	0.0549936
Glycero-3-phosphocholine; [M+H]+	Glycero-3-phosphocholine	Phosphate	2.126	258.11	HILICp	Level 2	0.136661
Glycine; [M+H]+	Glycine	Amino acid	2.067	76.0393	HILICp	Level 1	0.089859
Glycocholic acid; [M+H]+	Glycocholic acid	Bile acid	1.543	466.316	HILICp	Level 2	0.0779737
Gly-Glu; [M-H]-	Gly-Glu	Peptide	0.269	203.067	HSST3n	Level 2	0.0555978
Gly-Leu; [M+H]+	Gly-Leu	Peptide	1.51	189.123	HSST3p	Level 2	0.04235
Guanine; [M-H]-	Guanine	Base	1.226	150.042	HSST3n	Level 2	0.0930888
Guanosine 5'-monophosphate; [M+H]+	Guanosine 5'-monophosphate	Phosphate	2.435	364.064	HILICp	Level 2	0.172837
Guanosine; [M+H]+	Guanosine	Base	1.756	284.098	HILICp	Level 1	0.0852576
Hippuric acid; [M-H]-	Hippuric acid	Org. acid	1.869	178.051	HSST3n	Level 2	0.0177907
Histamine; [M-H]-	Histamine	Biog. amine	1.343	110.072	HILICn	Level 1	0.0839048
Histidine; [M-H]-	Histidine	Amino acid	0.225	154.062	HSST3n	Level 1	0.121426
His-Trp; [M+H]+	His-Trp	Peptide	1.461	342.155	HSST3p	Level 2	0.113672
Hypotaurine; [M+H]+	Hypotaurine	Other	1.977	110.027	HILICp	Level 2	0.104856
Hypoxanthine; [M+H]+	Hypoxanthine	Base	0.96	137.046	HILICp	Level 1	0.0282119
Ile-Asp; [M-H]-	Ile-Asp	Peptide	1.983	245.114	HILICn	Level 2	0.145456
Ile-Gln; [M+H]+	Ile-Gln	Peptide	0.836	260.16	HSST3p	Level 2	0.113525
Ile-Phe; [M-H]-	Ile-Phe	Peptide	1.506	277.156	HILICn	Level 2	0.0887349
Ile-Pro-Ile; [M+H]+	Ile-Pro-Ile	Peptide	2.153	342.238	HSST3p	Level 2	0.10719
Ile-Ser; [M-H]-	Ile-Ser	Peptide	1.98	217.119	HILICn	Level 2	0.115518
Ile-Tyr; [M+H]+	Ile-Tyr	Peptide	1.68	295.165	HSST3p	Level 2	0.109538
Indolelactic acid; [M-H]-	Indolelactic acid	Org. acid	2.22	204.067	HSST3n	Level 2	0.0367344
Inosine 5'-monophosphate; [M+H]+	Inosine 5'-monophosphate	Phosphate	2.324	349.054	HILICp	Level 2	0.173732
Inosine; [M+H]+	Inosine	Base	1.443	269.088	HILICp	Level 1	0.0492559
Isocitric acid; [M-H]-	Isocitric acid	Org. acid	0.338	191.02	HSST3n	Level 1	0.0442319
Isoleucine; [M-H]-	Isoleucine	Amino acid	0.749	130.087	HSST3n	Level 2	0.0622375
Kynurenine; [M-H]-	Kynurenine	Base	1.297	207.077	HSST3n	Level 2	0.0688076
Lactic acid; [M-H]-	Lactic acid	Org. acid	0.413	89.0244	HSST3n	Level 1	0.0224147
Leucine; [M+H]+	Leucine	Amino acid	1.706	132.102	HILICp	Level 1	0.0752201
Leu-Ile; [M-H]-	Leu-Ile	Peptide	1.451	243.171	HILICn	Level 2	0.0588659
Leu-Thr; [M-H]-	Leu-Thr	Peptide	1.894	231.135	HILICn	Level 2	0.156839
Linoleoyl coenzyme A; [M-2H]2-	Linoleoyl coenzyme A	Other	2.009	513.665	HILICn	Level 2	0.13978
Lys-Ile; [M+H]+	Lys-Ile	Peptide	0.713	260.196	HSST3p	Level 2	0.0826428
Lysine; [M+H]+	Lysine	Peptide	2.416	147.113	HILICp	Level 1	0.236502
Malic acid; [M-H]-	Malic acid	Org. acid	0.334	133.014	HSST3n	Level 1	0.0215543
Malonic acid; [M-H]-	Malonic acid	Org. acid	0.361	103.004	HSST3n	Level 1	0.0393975
Methionine sulfoxide; [M-H]-	Methionine sulfoxide	Amino acid deriv.	2.111	164.039	HILICn	Level 2	0.0982809
Methionine; [M+H]+	Methionine	Amino acid	1.816	150.058	HILICp	Level 1	0.065575
N,N-Dimethylarginine; [M-H]-	N,N-Dimethylarginine	Amino acid deriv.	2.222	201.136	HILICn	Level 2	0.110881
N,N-Dimethylguanosine; [M+H]+	N,N-Dimethylguanosine	Base	1.58	312.13	HSST3p	Level 2	0.0942484
N,N-Dimethylvaline; [M+H]+	N,N-Dimethylvaline	Amino acid deriv.	1.648	146.117	HSST3p	Level 2	0.0470078
N1-Acetylspermidine; [M+H]+	N1-Acetylspermidine	Biog. amine	2.184	188.175	HILICp	Level 1	0.144055
N6-Succinyladenosine; [M-H]-	N6-Succinyladenosine	Base	1.936	382.101	HILICn	Level 2	0.0783519
N6-Threonylcarbamoyladenosine; [M+H]+	N6-Threonylcarbamoyladenosine	Base	1.852	413.141	HSST3p	Level 2	0.0726222
N-Acetylalanine; [M-H]-	N-Acetylalanine	Amino acid deriv.	1.009	130.051	HILICn	Level 2	0.0406522
N-Acetylarginine; [M+H]+	N-Acetylarginine	Amino acid deriv.	1.995	217.129	HILICp	Level 2	0.126769
N-Acetylaspartic acid; [M-H]-	N-Acetylaspartic acid	Amino acid deriv.	0.435	174.041	HSST3n	Level 2	0.0258476
N-Acetylaspartylglutamic acid; [M-H]-	N-Acetylaspartylglutamic acid	Amino acid deriv.	2.039	303.084	HILICn	Level 2	0.128451
N-Acetylcarnosine; [M-H]-	N-Acetylcarnosine	Base	2.064	267.11	HILICn	Level 2	0.128152
N-Acetylcitrulline; [M-H]-	N-Acetylcitrulline	Amino acid deriv.	0.592	216.099	HSST3n	Level 2	0.0387584
N-Acetylgalactosamine 4-sulfate; [M-H]-	N-Acetylgalactosamine 4-sulfate	Other	0.256	300.039	HSST3n	Level 2	0.0326219
N-Acetylglucosamine 6-phosphate; [M-H]-	N-Acetylglucosamine 6-phosphate	Phosphate	2.355	300.049	HILICn	Level 2	0.0913526
N-Acetylglucosaminylasparagine; [M-H]-	N-Acetylglucosaminylasparagine	Amino acid deriv.	2.43	334.126	HILICn	Level 2	0.112939
N-Acetylglutamic acid; [M-H]-	N-Acetylglutamic acid	Amino acid deriv.	0.603	188.056	HSST3n	Level 2	0.0239188
N-Acetylhistamine; [M+H]+	N-Acetylhistamine	Amino acid deriv.	1.357	154.097	HILICp	Level 2	0.0444746
N-Acetylhistidine; [M-H]-	N-Acetylhistidine	Amino acid deriv.	1.992	196.073	HILICn	Level 2	0.106849
N-Acetylleucine; [M-H]-	N-Acetylleucine	Amino acid deriv.	0.373	172.098	HILICn	Level 2	0.0530269
N-Acetylmethionine; [M-H]-	N-Acetylmethionine	Amino acid deriv.	0.584	190.055	HILICn	Level 2	0.0508144
N-Acetylneuraminate; [M-H]-	N-Acetylneuraminate	Other	0.266	308.099	HSST3n	Level 2	0.0459892
N-Acetylornithine; [M-H]-	N-Acetylornithine	Amino acid deriv.	2.032	173.093	HILICn	Level 2	0.104847
N-Acetylphenylalanine; [M-H]-	N-Acetylphenylalanine	Amino acid deriv.	2.229	206.082	HSST3n	Level 2	0.0525155
N-Acetylputrescine; [M+H]+	N-Acetylputrescine	Biog. amine	1.638	131.118	HILICp	Level 2	0.061776
N-Acetyl-S-benzylcysteine; [M-H]-	N-Acetyl-S-benzylcysteine	Other	2.489	252.07	HSST3n	Level 2	0.0309381
N-Acetylserine; [M-H]-	N-Acetylserine	Amino acid deriv.	1.898	146.046	HILICn	Level 2	0.0724112
N-Acetylthreonine; [M-H]-	N-Acetylthreonine	Amino acid deriv.	1.784	160.062	HILICn	Level 2	0.0935643
N-Acetylvaline; [M-H]-	N-Acetylvaline	Amino acid deriv.	0.349	158.082	HILICn	Level 2	0.0777927
N-epsilon-Methyllysine; [M+H]+	N-epsilon-Methyllysine	Amino acid deriv.	0.205	161.128	HSST3p	Level 2	0.0781313
N-gamma-Glu-Leu; [M-H]-	N-gamma-Glu-Leu	Peptide	1.995	259.13	HILICn	Level 2	0.104427
Nicotinamide; [M+H]+	Nicotinamide	Vitamine	0.312	123.055	HILICp	Level 1	0.0311573
Nicotinic acid; [M+H]+	Nicotinic acid	Vitamine	0.704	124.039	HILICp	Level 2	0.0552731
Ophthalmic acid; [M-H]-	Ophthalmic acid	Org. acid	2.243	288.12	HILICn	Level 2	0.062574
Ornithine; [M+H]+	Ornithine	Amino acid	0.2	133.097	HSST3p	Level 1	0.0745383
Orotic acid; [M-H]-	Orotic acid	Org. acid	1.796	155.01	HILICn	Level 2	0.186335
Oxalic acid; [M-H]-	Oxalic acid	Org. acid	0.249	88.9881	HSST3n	Level 1	0.140621
Pantothenic acid; [M-H]-	Pantothenic acid	Vitamine	1.552	218.103	HSST3n	Level 2	0.0178618
Pentose X-phosphate; [M-H]-	Pentose X-phosphate	Phosphate	0.243	229.012	HSST3n	Level 2	0.032819
Phenol sulfate; [M-H]-	Phenol sulfate	Other	0.206	172.991	HILICn	Level 2	0.0932263
Phenylacetaldehyde; [M+H]+	Phenylacetaldehyde	Other	0.729	121.065	HSST3p	Level 2	0.0200829
Phenylacetylaspartic acid; [M-H]-	Phenylacetylaspartic acid	Peptide	2.001	250.072	HSST3n	Level 2	0.0485922
Phenylalanine; [M+H]+	Phenylalanine	Amino acid	1.679	166.086	HILICp	Level 1	0.0684907
Phe-Phe; [M+H]+	Phe-Phe	Peptide	2.174	313.154	HSST3p	Level 2	0.0701894
Phosphoenolpyruvic acid; [M-H]-	Phosphoenolpyruvic acid	Org. acid	0.264	166.975	HSST3n	Level 2	0.0556439
Pipecolic acid; [M+H]+	Pipecolic acid	Org. acid	1.898	130.086	HILICp	Level 2	0.0625838
Piperidine; [M+H]+	Piperidine	Other	2.238	86.0964	HILICp	Level 2	0.19757
Pro-Ala; [M-H]-	Pro-Ala	Peptide	1.986	185.093	HILICn	Level 2	0.146001
Pro-Asp; [M-H]-	Pro-Asp	Peptide	2.124	229.083	HILICn	Level 2	0.173868
Pro-hydroxy-Pro; [M-H]-	Pro-hydroxy-Pro	Peptide	0.356	227.104	HSST3n	Level 2	0.0783664
Proline; [M+H]+	Proline	Amino acid	1.9	116.071	HILICp	Level 1	0.0641753
Pro-Pro; [M+H]+	Pro-Pro	Peptide	0.633	213.123	HSST3p	Level 2	0.0363442
Pseudouridine; [M-H]-	Pseudouridine	Base	1.668	243.062	HILICn	Level 2	0.092176
Pyridoxal 5-phosphate; [M-H]-	Pyridoxal 5-phosphate	Vitamine	0.587	246.017	HSST3n	Level 2	0.0812757
Pyridoxal; [M+H]+	Pyridoxal	Vitamine	0.453	168.065	HSST3p	Level 2	0.103369
Pyridoxine; [M+H]+	Pyridoxine	Vitamine	0.553	170.081	HSST3p	Level 2	0.0408436
Pyruvic acid; [M-H]-	Pyruvic acid	Org. acid	0.345	87.0088	HSST3n	Level 1	0.042018
Riboflavin; [M-H]-	Riboflavin	Vitamine	1.452	375.132	HILICn	Level 2	0.0918433
S-Adenosylhomocysteine; [M-H]-	S-Adenosylhomocysteine	Other	2.178	383.115	HILICn	Level 2	0.0947646
Sarcosine; [M+H]+	Sarcosine	Amino acid deriv.	1.925	90.055	HILICp	Level 2	0.100565
Ser-Glu; [M-H]-	Ser-Glu	Peptide	0.269	233.078	HSST3n	Level 2	0.0724848
Ser-Ile; [M+H]+	Ser-Ile	Peptide	1.43	219.134	HSST3p	Level 2	0.0385996
Serine; [M+H]+	Serine	Amino acid	2.14	106.05	HILICp	Level 1	0.103963
Ser-Leu; [M-H]-	Ser-Leu	Peptide	1.431	217.119	HSST3n	Level 2	0.0354387
Serotonin; [M+H]+	Serotonin	Base	1.386	177.102	HILICp	Level 2	0.0631572
S-Lactoylglutathione; [M-H]-	S-Lactoylglutathione	Other	1.121	378.098	HSST3n	Level 2	0.0459802
Spermidine; [M+H]+	Spermidine	Biog. amine	0.178	146.165	HSST3p	Level 2	0.0672934
S-Succinylcysteine; [M+H]+	S-Succinylcysteine	Amino acid deriv.	0.303	238.038	HSST3p	Level 2	0.0682628
Stachydrine (proline betaine); [M+H]+	Stachydrine (proline betaine)	Biog. amine	1.662	144.102	HILICp	Level 2	0.054465
Suberic acid; [M-H]-	Suberic acid	Org. acid	2.274	173.082	HSST3n	Level 2	0.0214039
Succinic acid; [M-H]-	Succinic acid	Org. acid	0.807	117.019	HILICn	Level 2	0.0400597
Sucrose; [M+Na]+	Sucrose	Sugar	2.186	365.105	HILICp	Level 2	0.16935
Taurine; [M+H]+	Taurine	Amino acid	1.898	126.022	HILICp	Level 2	0.0621847
Tetrasaccharide; [M+CHO2]-	Tetrasaccharide	Sugar	2.56	711.22	HILICn	Level 2	0.080076
Thiamine; [M]+	Thiamine	Vitamine	1.612	265.112	HILICp	Level 2	0.0629982
Threonine; [M+H]+	Threonine	Amino acid	2.035	120.066	HILICp	Level 1	0.0817371
Thr-Leu; [M-H]-	Thr-Leu	Peptide	1.526	231.135	HSST3n	Level 2	0.0545511
Thr-Thr; [M-H]-	Thr-Thr	Peptide	2.178	219.099	HILICn	Level 2	0.0952211
Thymidine; [M-H]-	Thymidine	Base	1.449	241.083	HSST3n	Level 2	0.0400912
Thymine; [M+H]+	Thymine	Base	1.446	127.05	HSST3p	Level 2	0.034555
TMAO; [M+H]+	TMAO	Biog. amine	1.197	76.0758	HILICp	Level 1	0.0597191
trans-Crotonobetaine; [M]+	trans-Crotonobetaine	Biog. amine	1.909	144.102	HILICp	Level 1	0.111027
Trigonelline; [M+H]+	Trigonelline	Other	1.778	138.055	HILICp	Level 1	0.0602216
Trimethyllysine; [M+H]+	Trimethyllysine	Biog. amine	0.215	189.16	HSST3p	Level 2	0.0354582
Trisaccharide; [M-H]-	Trisaccharide	Sugar	2.42	503.161	HILICn	Level 2	0.0775572
Tryptamine; [M+H]+	Tryptamine	Base	1.06	161.107	HILICp	Level 2	0.113294
Tryptophan; [M-H]-	Tryptophan	Amino acid	1.712	203.083	HSST3n	Level 2	0.0508162
Tyramine; [M+H]+	Tyramine	Amino acid deriv.	1.289	138.091	HILICp	Level 2	0.0418898
Tyrosine; [M+H]+	Tyrosine	Amino acid	1.894	182.081	HILICp	Level 1	0.0814934
Urea; [M+H]+	Urea	Other	0.482	61.0399	HILICp	Level 1	0.0331545
Uric acid; [M-H]-	Uric acid	Org. acid	1.898	167.021	HILICn	Level 2	0.123097
Uridine 5'-diphosphoacetylglucosamine; [M+H]+	Uridine 5'-diphosphoacetylglucosamine	Phosphate	2.552	608.088	HILICp	Level 2	0.153495
Uridine 5-monophosphate; [M-H]-	Uridine 5-monophosphate	Phosphate	2.262	323.029	HILICn	Level 2	0.0652978
Uridine diphosphate glucose; [M-H]-	Uridine diphosphate glucose	Phosphate	2.587	565.048	HILICn	Level 2	0.0989088
Uridine diphosphate glucuronic acid; [M-H]-	Uridine diphosphate glucuronic acid	Phosphate	2.649	579.028	HILICn	Level 2	0.150899
Uridine; [M-H]-	Uridine	Base	0.956	243.062	HILICn	Level 2	0.0455915
Urocanic acid; [M+H]+	Urocanic acid	Org. acid	0.614	139.05	HILICp	Level 2	0.0690846
Val-Asn; [M+H]+	Val-Asn	Peptide	0.33	232.129	HSST3p	Level 2	0.0651439
Val-Asp; [M-H]-	Val-Asp	Peptide	2.064	231.099	HILICn	Level 2	0.183566
Val-Gln; [M-H]-	Val-Gln	Peptide	2.07	244.13	HILICn	Level 2	0.199201
Val-Glu; [M-H]-	Val-Glu	Peptide	2.072	245.114	HILICn	Level 2	0.191487
Val-Ile; [M+H]+	Val-Ile	Peptide	1.605	231.17	HILICp	Level 2	0.0893456
Val-Leu; [M-H]-	Val-Leu	Peptide	1.617	229.156	HILICn	Level 2	0.105175
Val-Phe; [M-H]-	Val-Phe	Peptide	1.908	263.14	HSST3n	Level 2	0.0880908
Val-Tyr; [M-H]-	Val-Tyr	Peptide	1.512	279.135	HSST3n	Level 2	0.104382
Val-Val; [M-H]-	Val-Val	Peptide	1.779	215.14	HILICn	Level 2	0.145971
Vanillin-4-sulfate; [M-H]-	Vanillin-4-sulfate	Other	0.191	230.997	HILICn	Level 2	0.0660543
Xanthine; [M+H]+	Xanthine	Base	1.254	153.041	HILICp	Level 2	0.0662523
Xanthosine 5'-monophosphate; [M-H]-	Xanthosine 5'-monophosphate	Phosphate	0.512	363.035	HSST3n	Level 2	0.110887
Xanthosine; [M-H]-	Xanthosine	Base	1.386	283.068	HSST3n	Level 2	0.0247433
Xanthurenic acid; [M+H]+	Xanthurenic acid	Org. acid	1.599	206.045	HILICp	Level 2	0.0910808
