# Supplementary material for: Circadian ontogenetic metabolomics atlas: an interactive resource with insights from rat plasma, tissues, and feces
Source: Cell Mol Life Sci. 2025 Jun 28;82(1):264. doi: 10.1007/s00018-025-05783-w (PMC12206216; doi:10.1007/s00018-025-05783-w)
Supplement: Supplementary file 3 — Supplementary file3 (XLXS 1.44 MB) [file 18_2025_5783_MOESM3_ESM.xlsx]

## Sheet: Visualization
	Table S2. Results of dryR analysis for P20 and P28 developmental stages
			Plasma		Liver		Suprachiasmatic nucleus		Medial prefrontal cortex		Feces		Kidney		Heart		Lungs		Spleen		Pancreas		Small intestine (jejunum)		Stomach		Gastrocnemius skeletal muscle		Intrascapular white adipose tissue		Dorso-lumbar white adipose tissue		Intrascapular brown adipose tissue
	CAR 2:0		4		4		1		1		1		1		1		1		4		1		3		1		1		3		4		3			Model	Color	Rhythmicity		Same parameters (a, b)	Rhythmicity description
	CAR 3:0		4		1		1		1		1		4		4		1		1		3		1		3		1		4		1		3					P20	P28
	CAR 4:0		1		1		1		1		1		1		3		1		1		1		1		1		1		4		2		4			0	0	-	-	-	No data for calculation
	CAR 4:0;O		1		1		3		1		1		1		3		1		1		1		1		4		1		1		4		1			1	1	No	No	-	Non-rhythmic
	CAR 4:1;O2		0		0		0		1		2		1		4		1		1		1		1		1		1		1		1		4			2	2	Yes	No	-	Loss of rhythm
	CAR 5:0		1		1		1		1		1		1		4		3		3		1		2		3		1		2		1		1			3	3	No	Yes	-	Gain of rhythm
	CAR 5:1		1		1		0		1		1		1		4		3		4		4		1		3		3		2		2		3			4	4	Yes	Yes	Yes	Unaltered rhythm
	CAR 6:0		3		1		0		1		3		1		4		3		1		3		3		3		1		1		1		1			5	5	Yes	Yes	No	Altered rhythm
	CAR 6:0;O (1)		0		0		0		1		0		1		3		3		0		1		1		1		1		0		4		1
	CAR 6:0;O (2)		0		1		0		1		0		3		1		3		3		3		3		3		1		4		4		2
	CAR 8:0		1		1		0		0		0		1		1		3		1		1		4		1		1		1		1		1
	CAR 8:0;O		0		1		0		1		0		1		1		3		3		3		3		1		1		4		4		2
	CAR 10:0		3		3		0		4		0		1		1		3		1		1		2		1		1		1		1		3
	CAR 10:0;O		0		4		0		1		0		1		1		1		3		1		1		1		1		1		4		2
	CAR 10:1		3		1		0		0		0		1		1		3		1		0		1		1		1		1		1		1
	CAR 12:0		3		3		0		3		3		1		1		3		1		1		3		1		1		1		1		1
	CAR 12:0;O		0		3		0		0		0		1		3		1		3		0		1		1		1		1		0		2
	CAR 14:0		3		1		1		1		3		3		1		3		1		1		3		1		1		1		4		1
	CAR 14:0;O		0		1		0		0		0		1		3		1		3		0		1		1		1		1		4		2
	CAR 14:1		4		4		2		0		4		4		1		1		1		0		1		1		1		1		1		1
	CAR 14:2;O		0		4		0		0		0		1		1		1		1		0		1		1		1		0		0		2
	CAR 15:0		0		1		0		0		3		1		3		2		2		1		1		2		1		1		3		1
	CAR 16:0		3		1		3		1		3		1		1		1		1		1		3		1		1		1		4		4
	CAR 16:1 (1)		4		1		1		1		3		4		1		1		1		1		2		1		1		1		1		1
	CAR 16:1 (2)		0		0		0		0		3		1		1		1		1		0		1		1		1		0		0		2
	CAR 16:2		4		1		0		0		4		1		1		0		3		0		2		1		1		1		0		1
	CAR 17:0		4		1		0		0		3		1		4		1		4		1		3		2		3		4		4		1
	CAR 18:0		3		1		3		1		4		1		1		1		1		4		1		1		3		4		4		1
	CAR 18:1		4		4		1		1		3		4		1		1		1		1		1		1		1		1		1		1
	CAR 18:1;O		0		4		0		0		0		1		1		1		1		0		1		1		1		0		0		2
	CAR 18:2		1		1		0		0		3		1		1		3		3		1		2		1		1		1		1		4
	CAR 18:3		3		3		0		0		3		1		1		0		3		0		2		3		2		0		1		4
	CAR 20:0		1		3		0		1		4		1		3		3		1		3		2		1		4		1		4		1
	CAR 20:1		3		4		3		1		4		1		1		1		1		1		4		1		4		1		4		1
	CAR 20:2		3		1		0		0		4		1		1		1		1		1		1		1		1		1		3		1
	CAR 20:3		1		1		0		0		4		4		1		0		1		0		1		1		1		0		1		2
	CAR 20:4		3		1		1		1		3		4		1		3		3		4		1		1		1		1		1		2
	CAR 22:0		3		0		0		0		4		3		3		0		1		3		2		1		4		0		0		0
	CAR 22:2		0		0		0		0		0		1		1		0		1		0		2		1		1		1		4		0
	CE 18:2		1		2		0		0		4		1		1		3		1		0		2		1		0		0		0		0
	CE 18:1		1		2		0		0		3		0		0		3		1		0		2		1		0		0		0		0
	CE 20:4		2		2		3		1		4		1		2		1		1		1		1		1		1		1		1		1
	CE 22:6		1		5		1		2		4		1		0		1		1		1		1		1		0		0		0		0
	Cer 42:0;O4		0		0		1		0		3		1		0		0		0		0		1		3		0		0		0		0
	Cer 44:0;O4		0		0		1		0		4		0		0		0		0		0		0		3		0		0		0		0
	Cer 46:0;O4		0		0		0		0		3		0		0		0		0		0		0		1		0		0		0		0
	Cer 34:1;O3		1		1		1		0		3		1		0		1		1		1		1		1		3		1		1		1
	Cer 34:0;O3		1		3		0		0		3		1		3		1		1		3		1		1		0		1		1		1
	Cer 36:0;O3		0		0		0		1		1		1		0		3		0		0		1		1		0		0		0		0
	Cer 38:0;O3		1		1		0		1		1		3		1		2		1		3		1		1		0		2		1		1
	Cer 40:0;O3		2		1		1		1		3		3		1		2		1		1		1		1		0		1		1		1
	Cer 41:0;O3		2		1		1		0		3		3		1		1		1		1		1		1		0		2		1		2
	Cer 42:2;O3		1		3		0		0		1		1		0		1		3		1		4		1		0		4		4		1
	Cer 42:1;O3		1		1		1		0		4		4		1		1		1		1		4		1		0		2		1		1
	Cer 42:0;O3		4		1		1		1		4		1		1		4		1		1		1		1		1		2		1		2
	Cer 43:1;O3		1		1		1		0		1		0		0		0		0		0		1		1		0		0		0		0
	Cer 43:0;O3		2		1		1		0		3		1		1		0		0		1		1		3		0		1		1		1
	Cer 44:0;O3		1		1		1		0		4		1		3		0		0		1		1		1		0		1		1		1
	Cer 46:1;O3		0		0		1		0		1		0		0		0		0		0		0		1		0		1		1		1
	Cer 46:0;O3		1		0		1		0		1		0		0		0		0		0		0		1		0		0		0		0
	Cer 30:1;O2		1		1		3		1		1		1		1		1		3		3		5		1		1		4		4		1
	Cer 32:1;O2		1		3		1		1		1		1		4		3		3		3		4		4		3		3		3		3
	Cer 33:1;O2		1		1		3		4		1		4		4		2		4		2		1		4		4		4		4		3
	Cer 34:2;O2		2		2		3		1		1		1		4		1		4		4		4		1		4		2		2		1
	Cer 34:1;O2		1		1		1		1		1		3		4		1		1		3		4		1		4		2		4		1
	Cer 36:2;O2		1		1		3		1		1		4		4		1		4		4		1		1		1		2		4		1
	Cer 36:1;O2		1		3		1		1		1		4		4		1		3		3		1		1		3		2		4		3
	Cer 38:2;O2		1		3		3		1		1		4		1		1		3		3		1		1		1		2		2		1
	Cer 38:1;O2		1		3		1		1		1		3		1		2		1		1		1		1		1		2		4		1
	Cer 40:2;O2		1		3		3		1		1		4		1		2		1		1		1		1		3		2		1		1
	Cer 40:1;O2		2		5		1		1		1		3		1		2		1		1		1		1		1		1		1		2
	Cer 41:2;O2		1		4		0		1		1		4		1		1		4		1		1		1		1		1		1		1
	Cer 41:1;O2		1		3		1		1		3		3		1		2		3		1		1		1		1		1		1		2
	Cer 42:3;O2		1		3		1		1		1		3		4		2		1		1		1		4		3		1		4		3
	Cer 42:2;O2		1		3		1		1		1		1		1		2		1		1		1		3		1		2		4		2
	Cer 42:1;O2		1		3		1		1		3		1		1		2		1		2		1		3		1		1		1		2
	Cer 43:1;O2		2		2		1		1		1		1		1		2		1		1		1		1		1		1		1		1
	Cer 44:2;O2		1		1		0		0		1		1		4		2		1		1		1		1		1		2		2		1
	Cer 44:1;O2		1		2		1		1		2		1		4		1		1		4		1		1		1		1		1		1
	Cer 46:1;O2		1		2		1		0		1		1		0		0		0		0		0		1		0		0		0		0
	CL 70:7		0		1		0		0		0		2		1		1		1		1		1		3		1		1		4		1
	CL 70:5		0		1		0		1		0		3		2		1		4		1		1		4		1		0		0		1
	CL 72:8		0		4		3		1		1		2		2		1		1		5		3		1		1		4		4		1
	CL 72:7		0		1		0		1		0		1		1		1		4		1		3		3		1		4		4		1
	CL 72:6		0		1		1		1		0		3		1		1		3		1		1		3		1		1		3		1
	CL 74:10		0		1		0		1		0		1		1		1		2		4		4		1		1		4		4		3
	CL 74:7		0		1		1		1		0		2		1		1		2		1		1		1		1		0		0		3
	CL 75:8		0		1		0		1		0		1		1		2		4		1		1		1		4		5		4		1
	CL 76:12		0		1		0		1		0		1		1		1		0		1		1		0		1		0		0		3
	CL 92:4		2		0		0		0		0		1		0		1		1		2		3		1		1		1		1		0
	CoQ8		2		1		0		0		2		1		1		3		2		1		1		1		1		0		0		3
	CoQ9		1		3		1		1		4		2		1		1		3		1		1		1		1		2		2		3
	DG 26:2		0		0		0		0		0		0		0		0		0		0		0		3		0		2		1		0
	DG 28:3		0		0		0		0		0		0		0		0		0		1		0		3		0		2		3		1
	DG 28:2		1		3		0		0		1		0		0		0		1		1		3		3		3		2		3		1
	DG 28:1		0		0		0		0		0		0		0		0		0		1		0		3		0		2		3		1
	DG 30:4		0		0		0		0		0		0		0		0		0		1		3		4		0		2		2		0
	DG 30:3		0		0		0		0		0		0		0		0		0		1		0		3		0		2		3		1
	DG 30:1		0		0		0		0		0		0		0		0		0		1		0		3		3		5		3		3
	DG 30:0		0		0		1		0		1		0		0		3		0		1		3		3		3		5		5		1
	DG 32:2		0		3		0		0		1		0		0		2		0		1		3		3		3		5		5		5
	DG 32:1		0		1		1		0		1		3		0		2		1		1		4		3		3		5		5		1
	DG 32:0		0		1		1		1		1		1		1		1		1		1		1		1		1		5		5		1
	DG 34:4		0		3		0		0		0		3		0		0		0		1		3		3		3		5		3		2
	DG 34:3		1		1		0		0		1		2		1		1		1		1		4		1		1		2		5		2
	DG 34:1		1		1		1		1		1		1		1		1		1		1		4		1		1		1		5		3
	DG 36:5		2		1		0		0		1		1		1		2		4		1		3		1		1		2		4		1
	DG 36:4 (1)		4		1		4		0		1		1		1		2		4		1		3		1		1		2		4		3
	DG 36:4 (2)		1		1		1		1		1		1		5		2		4		1		4		1		3		3		1		4
	DG 36:3		2		1		4		0		1		1		1		1		1		1		4		1		1		2		4		3
	DG 36:2		1		1		1		1		1		1		1		1		1		1		1		1		1		1		4		3
	DG 36:1		1		1		1		1		1		1		1		2		1		1		1		1		1		1		4		3
	DG 38:6		1		1		1		1		0		1		5		1		0		3		1		4		1		4		4		3
	DG 38:5		4		1		3		1		1		2		5		1		1		1		4		4		3		4		1		1
	DG 38:4		1		1		1		1		1		1		4		1		1		1		4		1		4		2		2		4
	DG 40:8		1		1		0		0		1		2		1		1		1		1		1		2		1		4		1		1
	DG 40:7		1		1		0		1		0		1		3		1		1		1		1		4		1		1		1		1
	DG 40:6		3		1		0		0		1		2		1		1		1		1		4		4		1		1		4		2
	DG 40:4		1		1		3		1		1		4		5		1		1		1		1		1		1		2		2		4
	DLCL 36:4		0		0		0		0		1		0		0		0		0		0		1		1		0		0		0		5
	LPC O-16:0		1		1		0		0		1		1		4		1		1		1		2		1		1		1		4		1
	LPE O-16:1		1		1		3		1		1		1		4		1		1		4		2		1		3		1		4		1
	LPE O-17:1		0		0		0		0		1		4		1		4		4		1		1		1		0		1		0		4
	LPE O-18:2		1		1		1		1		1		1		2		1		1		1		1		1		1		2		1		1
	PC O-30:1		0		0		0		1		1		0		0		5		3		0		0		3		3		3		4		0
	PC O-30:0		4		3		1		1		1		3		3		3		3		1		3		1		3		5		2		3
	PC O-34:2		1		3		3		1		1		1		1		4		3		1		1		1		1		5		1		3
	PC O-35:8 (2)		0		0		1		1		3		1		1		5		3		3		1		1		1		3		2		1
	PC O-35:8 (1)		1		3		1		1		1		1		1		2		2		5		1		1		3		5		4		1
	PC O-34:1		1		1		1		1		3		1		2		1		1		1		1		1		1		2		1		1
	PC O-34:0		1		4		1		1		1		1		2		2		1		1		3		1		1		2		2		1
	PC O-36:4		1		3		3		1		1		1		3		1		1		1		1		1		3		5		2		1
	PC O-37:10		0		0		1		1		0		1		1		2		1		3		1		1		1		3		4		3
	PC O-37:9		1		1		1		1		1		1		1		1		4		1		1		1		3		2		4		1
	PC O-36:2		1		1		1		1		1		1		1		1		1		1		1		1		1		2		1		1
	PC O-37:8		1		3		1		1		3		1		1		1		2		4		1		1		4		5		2		1
	PC O-36:0		3		4		1		1		1		1		1		2		1		1		1		1		1		1		4		1
	PC O-38:8		1		1		1		1		3		1		1		2		2		5		3		1		3		5		4		1
	PC O-38:7		1		0		1		1		3		1		1		1		4		1		2		1		3		2		2		0
	PC O-38:6		1		3		0		0		4		1		1		1		1		1		1		1		3		5		2		0
	PC O-38:5		1		3		3		1		1		2		4		1		2		1		1		1		4		5		2		1
	PC O-38:4 (1)		1		3		3		1		1		4		4		1		1		1		1		1		1		5		2		1
	PC O-38:4 (2)		1		3		3		1		1		2		1		3		1		1		4		1		1		5		2		1
	PC O-39:10		1		1		1		1		1		4		1		1		1		4		1		3		1		1		2		1
	PC O-41:11		4		1		0		1		3		2		3		2		2		5		3		1		1		4		4		1
	PC O-44:6		3		5		0		0		0		0		0		3		5		0		2		0		0		0		0		0
	PE O-32:1		0		0		0		1		1		2		1		4		2		1		5		1		1		3		0		2
	PE O-34:3		1		3		0		1		1		1		1		4		4		3		1		1		3		5		4		3
	PE O-34:2		1		1		1		1		1		1		2		5		3		3		1		1		1		1		2		1
	PE O-35:5		0		1		0		0		0		1		3		4		2		2		1		4		3		4		4		4
	PE O-35:2		0		1		0		1		0		4		3		3		4		1		1		4		1		1		4		4
	PE O-36:6		0		3		0		1		1		1		1		2		2		5		1		1		1		5		4		3
	PE O-36:5		1		3		4		1		1		3		1		1		2		5		1		1		3		5		4		3
	PE O-36:3		1		3		1		1		1		1		2		4		3		1		1		1		1		1		2		1
	PE O-36:2		1		1		1		1		1		2		1		3		4		1		1		1		1		1		2		1
	PE O-37:5		1		4		2		3		1		4		3		4		4		1		1		4		4		2		4		4
	PE O-38:7 (1)		1		1		1		1		0		1		2		1		4		1		1		1		4		5		4		5
	PE O-38:7 (2)		1		1		1		1		1		1		1		1		1		3		1		1		1		3		4		3
	PE O-38:5 (1)		1		5		1		1		3		4		2		2		2		1		1		1		3		5		4		1
	PE O-38:5 (2)		1		3		1		1		3		1		1		1		2		4		1		1		4		5		4		1
	PE O-38:2 (1)		2		1		0		1		0		1		2		2		4		1		1		1		1		1		2		1
	PE O-38:2 (2)		1		1		1		1		3		4		1		2		1		2		1		1		1		1		2		1
	PE O-39:5		1		2		2		3		0		4		3		4		4		1		1		4		4		2		4		4
	PE O-40:8		1		1		1		1		0		4		1		1		4		1		1		1		1		5		4		1
	PE O-40:7		1		1		1		1		1		4		1		1		4		1		1		1		1		5		2		1
	PE O-40:5		1		1		1		1		3		4		2		1		5		1		1		1		1		5		2		1
	PG O-34:2		0		1		0		1		1		2		0		2		0		0		1		0		0		0		0		0
	TG O-50:2		5		4		0		0		0		1		2		2		1		0		3		3		1		0		0		1
	TG O-52:2		4		2		1		0		0		1		1		2		1		0		4		1		1		0		0		1
	TG O-54:2		4		2		1		0		0		0		1		2		3		0		5		1		1		0		0		0
	FA 13:0		2		2		3		1		1		3		1		1		1		1		2		1		1		3		5		4
	FA 14:1		1		1		1		1		1		1		1		1		1		1		1		1		1		1		1		1
	FA 14:0		1		3		1		1		1		3		2		1		2		1		3		3		4		1		3		1
	FA 15:1		1		1		1		1		1		1		1		1		1		1		1		1		1		1		1		1
	FA 15:0		1		1		1		1		1		3		1		1		4		1		4		1		4		1		4		4
	FA 16:2		1		4		1		1		1		1		1		1		4		1		1		1		1		2		3		1
	FA 16:1		1		1		1		1		1		1		1		1		1		1		1		1		4		1		1		3
	FA 16:0		3		1		4		1		1		1		1		1		1		1		2		1		1		1		3		1
	FA 17:2		1		1		1		0		4		1		2		1		2		1		1		1		1		1		3		1
	FA 17:1		4		1		1		1		1		3		1		1		1		1		3		4		4		3		3		3
	FA 17:0		4		1		1		1		1		4		1		1		1		1		1		1		4		1		3		4
	FA 18:4		1		1		0		0		1		1		3		1		2		1		1		1		1		2		2		1
	FA 18:3		1		1		1		1		4		1		2		2		4		1		1		1		1		2		3		1
	FA 18:2		1		1		1		1		4		1		2		1		1		1		1		1		1		1		3		1
	FA 18:1		3		1		1		1		4		1		1		1		1		1		1		1		4		1		3		3
	FA 18:0		1		1		4		1		4		1		4		1		1		1		2		1		1		4		1		1
	FA 19:2		1		1		1		0		1		1		1		1		1		1		3		1		4		1		3		3
	FA 19:1		4		1		1		1		1		4		3		1		1		1		3		4		4		1		3		3
	FA 19:0		1		1		1		1		1		4		1		1		1		3		2		1		1		1		3		1
	FA 20:5 (1)		1		1		1		1		1		1		3		1		1		1		1		1		3		2		5		1
	FA 20:5 (2)		1		2		1		1		1		1		1		1		1		1		1		1		1		1		1		1
	FA 20:4		1		1		1		1		4		1		3		1		1		1		5		1		3		1		3		1
	FA 20:3		1		1		1		2		1		1		3		1		1		1		5		1		4		1		3		1
	FA 20:2		1		1		1		2		1		1		3		1		1		1		5		1		3		1		3		1
	FA 20:1		1		1		1		1		1		1		1		1		1		1		1		1		4		1		3		1
	FA 20:0		1		1		4		1		1		1		1		1		1		5		2		1		1		4		1		1
	FA 21:4		1		1		0		0		1		1		3		0		0		1		5		1		0		5		3		2
	FA 21:3		4		4		0		0		1		2		3		4		2		4		3		4		4		3		3		3
	FA 21:1		1		0		1		0		1		0		0		0		0		3		3		2		0		1		4		4
	FA 21:0		1		1		1		1		4		1		1		1		4		3		2		1		1		2		1		1
	FA 22:6		4		1		1		1		4		1		3		1		1		1		5		1		1		3		3		1
	FA 22:5 (1)		1		1		1		1		1		1		3		1		1		3		5		1		1		3		3		1
	FA 22:5 (2)		1		1		1		2		4		1		3		1		1		1		5		1		3		3		3		1
	FA 22:4		1		1		1		1		1		1		3		1		1		3		5		1		3		3		3		1
	FA 22:3		1		1		1		1		1		1		3		1		1		1		3		1		3		3		3		1
	FA 22:2		1		1		1		1		1		1		3		1		1		1		1		1		4		3		3		1
	FA 22:1		1		1		1		1		1		1		1		1		1		1		1		1		4		3		1		1
	FA 22:0		1		1		4		1		1		1		1		1		4		5		2		1		1		2		1		1
	FA 23:1		1		3		1		0		1		1		1		1		1		1		2		1		1		1		3		1
	FA 23:0		3		1		1		1		1		1		1		1		3		1		1		1		1		2		1		1
	FA 24:6		1		1		0		2		4		1		3		1		1		3		5		1		3		3		5		3
	FA 24:5		1		1		1		1		4		1		3		1		1		3		5		1		3		3		5		1
	FA 24:4		1		1		1		1		4		4		5		1		1		3		5		1		4		3		3		1
	FA 24:3		1		1		0		0		1		1		4		1		1		1		3		1		3		3		3		1
	FA 24:2		1		4		1		1		1		1		3		1		1		1		1		1		4		3		3		1
	FA 24:1		1		1		1		1		1		1		1		1		1		4		1		1		4		1		4		1
	FA 24:0		1		1		1		1		1		1		1		1		1		2		1		1		1		2		1		1
	FA 25:1		1		0		1		0		1		0		0		0		1		1		1		1		0		1		4		1
	FA 25:0		1		1		1		1		1		1		1		1		3		1		1		1		1		2		1		1
	FA 26:6		0		1		0		0		0		1		0		0		0		1		3		1		0		1		5		4
	FA 26:5		3		1		0		0		0		1		3		1		4		3		2		1		1		3		5		1
	FA 26:2		1		3		0		0		1		1		3		1		4		3		1		1		1		1		4		1
	FA 26:1		3		3		1		1		1		1		1		1		3		3		1		1		1		1		1		1
	FA 26:0		3		1		1		1		4		1		1		1		4		4		1		1		1		2		1		1
	FA 27:0		1		1		1		0		4		1		1		1		1		1		1		1		1		1		1		1
	FA 28:1		3		1		0		0		4		0		0		0		1		1		1		1		0		0		0		0
	FA 28:0		4		1		1		1		4		1		1		1		3		1		1		1		1		2		1		1
	FA 30:1		3		1		1		0		4		1		1		1		3		1		3		1		1		2		1		1
	FA 30:0		4		1		1		0		4		1		1		1		1		1		1		1		1		2		1		1
	FA 31:1		1		0		1		0		4		0		0		0		0		0		0		1		0		0		0		0
	FA 32:2		3		0		1		0		1		0		0		0		0		0		0		1		0		0		0		0
	FA 32:1		3		1		1		0		4		1		1		1		1		1		3		1		1		0		0		1
	FA 32:0		4		1		1		0		3		0		1		0		1		1		1		1		0		0		0		0
	FA 34:2		3		0		1		0		1		0		0		0		0		0		1		1		0		0		0		0
	FA 34:1		3		1		1		0		3		0		1		0		1		1		1		1		0		0		0		0
	FA 36:1		3		1		0		0		3		0		0		0		0		0		1		0		0		0		0		0
	FA 38:1		3		0		0		0		3		0		0		0		0		0		0		0		0		0		0		0
	FAHFA 24:0;O		0		0		1		0		1		0		0		0		0		0		0		1		0		0		0		0
	FAHFA 25:0;O		0		0		1		0		1		0		0		0		1		2		1		1		0		0		0		0
	FAHFA 26:0;O		0		0		3		0		1		0		0		0		0		0		0		1		0		0		0		0
	FAHFA 27:0;O		0		0		1		0		1		0		0		0		3		2		1		0		0		0		0		0
	FAHFA 28:1;O		0		0		0		0		1		0		0		0		0		0		3		1		0		0		0		0
	FAHFA 28:0;O		1		0		1		0		1		0		0		0		0		0		1		1		0		0		0		0
	FAHFA 30:0;O		0		0		1		0		1		0		0		0		0		0		0		0		0		0		0		0
	FAHFA 34:1;O		2		0		0		0		1		0		0		0		0		0		2		0		0		0		0		0
	FAHFA 36:3;O		2		1		1		0		1		4		0		4		4		1		1		1		2		4		4		1
	FAHFA 36:2;O		1		0		0		0		1		0		0		0		0		0		1		0		0		0		0		0
	FAHFA 36:1;O		0		0		0		0		1		0		0		0		0		0		2		0		0		0		0		0
	FAHFA 38:5;O		0		0		0		0		1		0		0		0		0		0		0		0		0		0		0		0
	FAHFA 40:4;O		1		1		3		1		4		1		1		2		2		4		1		1		1		2		4		1
	GM3 34:1;O2		2		3		0		0		0		1		1		1		3		3		1		1		3		4		4		1
	HexCer 34:0;O3		1		0		1		0		1		1		0		0		2		0		1		1		0		1		1		0
	HexCer 40:1;O2		5		2		1		1		1		1		1		2		2		4		1		1		1		1		2		1
	HexCer 41:1;O2		4		1		0		1		1		1		1		1		2		1		1		1		1		1		2		1
	HexCer 34:1;O2		1		3		3		1		1		1		0		1		1		1		1		1		0		1		1		0
	HexCer 36:1;O2		0		0		1		1		1		0		0		1		1		0		1		0		1		0		1		0
	HexCer 42:1;O2		4		4		1		1		2		1		1		1		2		1		1		1		1		3		2		1
	LPC 14:0/0:0		3		3		1		0		1		3		3		3		3		3		4		1		3		4		4		1
	LPC 15:0/0:0		4		4		1		4		3		1		4		4		4		1		1		1		1		2		4		4
	LPC 16:1/0:0		1		1		3		1		1		1		1		1		1		1		5		1		1		2		1		3
	LPC 16:0/0:0		1		1		1		1		3		4		1		2		1		4		1		1		3		4		4		1
	LPC 17:0/0:0		1		4		1		3		3		1		1		3		4		1		1		1		4		4		4		4
	LPC 18:3/0:0		1		1		3		0		2		1		1		1		1		1		3		1		1		2		2		3
	LPC 18:2/0:0		1		1		1		3		2		4		1		1		1		1		3		1		1		2		2		1
	LPC 18:1/0:0		1		1		1		1		1		4		2		2		1		3		1		1		3		2		4		1
	LPC 18:0/0:0		1		2		1		1		3		4		4		2		1		4		2		1		3		4		4		1
	LPC 19:0/0:0		1		1		0		0		3		1		1		1		1		4		2		1		4		2		4		1
	LPC 20:5/0:0 (2)		1		1		0		0		1		4		1		1		1		1		3		1		2		2		2		1
	LPC 20:5/0:0 (1)		1		1		0		0		0		0		0		0		0		2		1		1		0		1		0		1
	LPC 20:4/0:0 (2)		1		1		0		0		1		1		0		2		1		4		1		1		1		2		4		1
	LPC 20:4/0:0 (1)		1		1		3		1		3		4		1		1		1		1		5		1		1		5		2		1
	LPC 20:3/0:0		2		4		0		0		1		4		1		1		1		1		1		1		4		3		1		1
	LPC 20:2/0:0		1		1		0		0		1		1		1		1		1		4		1		1		3		1		4		4
	LPC 20:1/0:0		1		1		3		1		1		1		4		1		2		4		1		1		4		2		4		3
	LPC 20:0/0:0		1		3		0		0		1		3		1		4		1		2		2		1		3		2		4		1
	LPC 22:6/0:0		4		1		3		1		3		1		1		1		1		1		1		1		1		5		2		1
	LPC 22:5/0:0		3		1		0		1		3		1		3		1		1		1		2		1		1		1		4		2
	LPC 22:4/0:0		1		1		3		1		3		3		1		1		1		1		1		1		1		1		1		1
	LPC 22:1/0:0		1		1		0		0		4		1		3		1		4		4		1		1		1		4		4		1
	LPC 22:0/0:0		1		1		1		0		4		4		1		1		2		4		2		1		4		4		1		2
	LPC 23:0/0:0		1		1		0		0		4		4		0		1		1		0		1		4		0		4		1		1
	LPC 24:2/0:0		1		1		0		0		4		1		0		1		4		4		1		1		1		4		4		1
	LPC 24:1/0:0		1		1		0		0		4		4		1		1		2		1		1		1		4		2		4		2
	LPC 24:0/0:0		1		3		1		0		4		1		2		1		2		4		1		1		4		2		1		2
	LPE 16:0		2		1		1		1		1		1		5		1		1		1		1		1		3		4		1		1
	LPE 17:0		4		4		1		4		1		4		1		4		4		1		1		1		3		4		4		4
	LPE 18:2		1		1		3		1		4		1		1		2		1		3		1		1		3		1		1		1
	LPE 18:1		1		1		1		1		1		1		2		1		1		1		1		1		3		2		1		1
	LPE 18:0		5		3		1		1		1		1		5		2		1		2		2		1		3		1		4		1
	LPE 19:0		1		0		0		0		1		1		0		2		1		2		1		1		0		0		0		4
	LPE 20:4		1		1		3		1		3		1		1		1		1		1		1		1		4		1		1		1
	LPE 20:2		1		1		1		0		0		1		0		0		1		2		1		1		0		0		0		4
	LPE 20:1		0		0		0		0		0		0		0		0		0		4		0		1		0		0		0		0
	LPE 22:6		4		1		3		1		0		1		1		1		2		1		1		1		1		1		1		2
	LPE 22:5		1		1		3		1		0		1		3		1		1		1		1		1		1		2		1		2
	LPE 22:4		1		1		3		1		3		1		5		1		1		1		1		1		3		1		1		2
	LPE 22:0		1		0		0		0		4		1		0		2		1		2		2		1		0		0		0		1
	LPE 24:0		1		1		0		0		4		3		0		1		1		4		2		1		0		0		0		1
	LPG 16:0		1		1		4		3		4		2		1		1		1		3		1		1		1		1		0		2
	LPG 18:2		2		1		5		0		1		1		1		1		1		3		1		1		1		1		2		1
	LPG 18:0		0		0		1		0		1		0		4		1		0		0		2		1		0		0		0		2
	LPI 15:0		2		1		3		3		1		1		1		1		3		3		1		1		1		1		2		1
	LPI 16:0		0		2		0		3		1		1		0		1		1		3		2		1		0		0		0		1
	LPI 18:0		1		1		1		4		1		1		1		1		3		3		2		1		3		1		4		1
	LPI 20:4		4		1		1		5		0		1		4		1		1		3		2		1		1		1		2		2
	LPS 17:0		2		1		1		1		4		1		1		1		1		3		1		1		1		1		1		1
	LPS 18:0		0		1		1		1		1		1		1		1		1		4		2		1		1		1		1		1
	LPS 22:0		0		0		0		0		1		0		0		1		0		2		2		1		0		0		0		0
	LPS 23:0		0		0		0		0		1		0		0		0		0		0		0		1		0		0		0		0
	NAE 16:0		1		1		1		1		3		1		1		1		3		1		1		1		3		3		3		1
	NAE 18:2		1		0		0		0		4		1		2		0		1		0		3		1		1		3		3		1
	NAE 18:0		1		1		3		1		4		1		1		1		1		3		1		1		1		1		1		1
	NAE 22:0		0		0		0		0		1		0		0		0		0		0		0		1		0		0		0		0
	NAE 24:0		0		0		0		0		1		0		0		0		0		0		0		1		0		0		0		0
	NAGly 31:1;O2		0		0		0		0		1		0		0		0		0		1		3		3		3		5		5		3
	NAOrn 17:0;O		4		5		1		1		3		3		3		3		3		3		2		5		3		2		2		4
	NAOrn 19:0;O		1		1		4		1		1		2		1		1		1		1		1		1		1		1		1		3
	NAOrn 27:1;O		1		1		3		1		1		1		1		1		1		1		1		1		3		1		1		1
	FA 16:0;O		1		1		1		1		1		1		1		1		1		1		3		1		1		1		1		1
	FA 18:1;O		1		1		1		1		4		1		1		1		1		1		3		1		4		1		3		3
	FA 18:0;O		1		1		1		1		4		1		2		2		1		3		3		1		3		3		3		3
	FA 20:4;O		1		1		0		1		1		1		2		3		1		1		1		1		1		1		4		3
	FA 20:2;O		0		1		0		0		1		1		1		3		1		1		1		1		0		1		4		3
	FA 20:4;O2		2		0		1		0		1		1		0		1		1		0		1		1		0		1		1		1
	FA 22:6;O		0		1		0		1		1		1		2		3		1		1		1		1		0		3		3		3
	FA 22:5;O		0		1		0		0		0		1		2		3		1		1		1		1		3		3		3		3
	FA 22:0;O		0		0		1		0		1		1		0		0		0		0		3		1		0		0		0		0
	FA 24:1;O		0		0		1		0		3		0		0		0		0		0		3		1		0		0		0		0
	FA 24:0;O		1		0		1		1		3		1		0		0		1		1		1		1		1		2		1		1
	FA 25:0;O		0		0		1		0		3		0		0		0		0		0		1		1		0		0		0		0
	FA 28:6;O		4		3		0		1		1		1		1		4		1		0		4		1		0		0		0		0
	PC 34:2;O		4		1		0		0		0		1		0		1		1		1		0		0		0		0		4		1
	PC 34:2;O2		0		1		0		0		0		1		0		1		0		1		0		0		0		0		0		1
	PE 40:7;O		0		3		0		1		0		3		1		1		2		5		1		1		3		5		4		3
	PE 42:7;O		1		3		1		1		3		1		1		1		2		4		1		1		4		5		4		1
	PC 24:0		0		0		0		0		0		0		0		0		0		0		0		3		0		4		3		1
	PC 28:0		3		3		3		4		1		3		3		3		3		3		3		3		3		5		4		2
	PC 29:0		2		2		0		4		1		5		3		2		2		2		5		2		5		4		4		2
	PC 30:3		3		0		0		0		1		3		0		3		3		3		3		3		3		5		4		2
	PC 30:2		3		3		0		0		0		3		0		5		3		5		0		3		3		4		4		2
	PC 30:1		3		3		1		1		1		3		3		3		3		1		5		3		3		4		4		1
	PC 30:0		3		3		1		1		1		3		3		3		3		3		3		3		3		5		4		1
	PC 31:2		2		4		0		0		4		0		0		2		2		2		5		2		2		0		0		4
	PC 31:1		1		3		4		4		1		3		1		2		4		2		2		1		1		4		3		2
	PC 31:0		4		4		1		4		1		4		1		2		4		2		1		2		1		4		4		4
	PC 32:4		3		3		0		0		0		3		0		1		3		5		3		3		3		4		3		4
	PC 32:2		3		3		3		1		1		3		3		4		3		3		5		1		3		4		4		1
	PC 32:1		1		1		1		1		1		3		2		1		3		1		2		1		1		2		4		1
	PC 32:0		1		3		1		1		1		2		1		1		4		4		1		1		1		2		4		1
	PC 33:2		4		4		1		4		1		4		4		2		4		2		3		4		2		2		4		4
	PC 33:1		4		4		2		4		1		4		1		4		4		1		2		4		1		4		4		4
	PC 33:0		1		4		1		3		1		4		4		1		4		1		1		4		4		4		4		4
	PC 34:4		4		3		1		1		1		3		3		3		3		3		4		3		3		4		4		1
	PC 34:3		1		2		3		1		1		1		1		1		4		1		3		3		1		2		4		3
	PC 34:2		4		1		3		1		1		1		3		2		4		5		3		1		4		4		4		1
	PC 34:1		1		1		1		1		1		4		1		1		4		3		1		1		1		2		4		1
	PC 34:0		2		3		1		1		1		1		2		1		4		4		3		1		1		2		4		1
	PC 35:4		4		4		2		4		1		1		2		2		4		2		3		4		1		2		4		4
	PC 35:2		1		4		2		4		1		4		3		2		4		1		1		4		1		2		4		4
	PC 35:1		3		4		5		4		1		4		4		4		4		3		1		4		4		4		4		4
	PC 36:6		3		3		0		4		3		3		3		1		3		1		4		3		3		4		4		1
	PC 36:4 (2)		1		1		1		1		1		4		1		1		2		3		1		1		1		4		4		1
	PC 36:4 (1)		4		1		3		1		1		4		3		1		3		4		3		1		1		5		4		3
	PC 36:2		4		1		1		1		1		1		3		2		2		5		3		1		1		2		4		1
	PC 37:8		2		3		1		1		1		2		3		2		2		5		3		1		1		1		4		1
	PC 36:1		1		1		3		1		1		4		1		1		4		4		1		1		1		2		4		1
	PC 36:0		1		4		3		1		3		1		2		1		4		2		3		1		1		2		4		1
	PC 37:6		4		4		3		4		1		4		2		1		4		2		1		4		1		1		3		2
	PC 37:4		1		4		2		4		1		1		4		1		4		1		1		4		4		2		4		4
	PC 37:2		1		1		1		3		1		4		3		1		2		2		3		4		1		2		4		1
	PC 38:6 (2)		1		4		1		1		3		1		1		1		4		1		4		1		1		3		4		1
	PC 38:6 (1)		2		4		3		1		1		2		1		1		1		4		5		1		1		2		4		3
	PC 38:5		1		1		1		1		1		4		1		1		1		4		2		1		1		5		4		1
	PC 38:4		2		4		1		1		3		4		1		1		1		4		4		1		1		4		4		1
	PC 38:3		1		4		5		1		1		1		2		2		4		1		3		3		1		1		4		2
	PC 38:2		4		4		5		1		1		1		1		1		4		2		3		1		1		2		4		4
	PC 39:4		1		3		3		1		1		1		1		1		2		2		3		1		1		4		1		1
	PC 40:6		4		4		3		1		1		1		1		1		1		4		1		1		1		3		1		1
	PC 40:5		2		2		1		1		3		3		1		2		1		2		2		2		1		1		1		5
	PC 40:2		4		1		1		1		1		1		1		1		4		2		3		1		3		2		1		1
	PC 40:1		1		5		1		1		1		1		1		1		4		4		1		1		1		1		1		1
	PC 41:1		2		0		1		1		1		1		1		3		1		0		1		1		1		0		0		1
	PC 42:5		1		2		1		1		1		1		3		1		1		2		2		1		4		5		4		1
	PC 42:4 (2)		1		1		0		0		1		1		1		1		4		2		3		1		1		5		4		1
	PC 42:4 (1)		1		1		1		1		4		4		1		1		1		1		1		1		4		5		4		1
	PC 42:2		1		3		1		1		3		1		1		1		4		2		5		1		1		2		1		3
	PC 42:1		1		1		1		1		1		1		1		1		4		4		1		1		1		1		1		1
	PC 44:8		1		1		1		1		0		1		4		1		1		4		4		1		1		3		1		1
	PC 44:5		2		1		0		0		3		1		3		1		1		1		5		1		4		5		4		1
	PC 44:4		2		3		0		1		1		1		1		1		1		2		2		1		4		5		4		1
	PE 31:0		0		0		0		0		2		1		0		1		1		1		1		1		0		1		0		2
	PE 32:1		0		3		1		1		1		1		0		1		3		1		2		1		1		2		2		1
	PE 34:4		0		3		0		1		4		3		3		1		3		3		5		1		3		3		3		3
	PE 34:3		0		3		1		0		1		2		2		4		1		2		5		1		1		4		4		1
	PE 34:2		2		3		3		1		1		1		3		2		4		1		3		1		2		4		4		1
	PE 34:1		2		3		1		1		1		1		1		2		3		1		2		3		1		2		2		1
	PE 36:6		0		4		0		1		0		3		3		1		3		1		0		0		3		1		0		1
	PE 36:4		2		3		1		1		3		1		1		1		2		1		3		1		2		1		3		1
	PE 36:2		2		3		2		1		1		2		3		2		4		5		3		1		1		2		4		1
	PE 36:1		1		3		1		1		1		1		1		1		4		4		3		1		1		2		5		1
	PE 37:2		1		1		0		0		1		4		1		3		4		2		3		4		1		1		4		1
	PE 38:6 (1)		1		1		3		1		1		4		1		1		4		4		5		1		1		2		4		3
	PE 38:6 (2)		1		4		1		1		1		1		1		1		4		1		1		4		2		1		1		1
	PE 38:5		1		1		3		1		1		1		1		1		5		3		5		3		1		2		4		2
	PE 38:4		1		3		1		1		3		1		1		1		2		5		3		4		1		4		4		1
	PE 38:3		1		4		5		3		3		2		1		1		2		1		3		1		1		4		4		1
	PE 38:2		1		1		1		1		1		1		1		1		4		2		1		3		1		2		4		4
	PE 38:1		0		1		1		1		3		1		1		1		4		2		1		1		1		2		2		1
	PE 39:6		4		4		0		4		0		4		4		4		4		1		1		1		1		1		4		4
	PE 39:4		1		1		0		1		0		4		1		3		1		2		5		4		1		4		1		1
	PE 40:8		1		1		3		4		0		1		1		1		4		2		5		4		1		3		1		1
	PE 40:6		1		3		1		1		3		3		1		1		2		2		4		1		1		1		4		1
	PE 40:5		5		5		1		1		1		3		1		3		3		5		1		1		1		1		3		2
	PE 40:4		2		5		1		1		3		3		3		1		2		1		1		1		1		5		4		2
	PEtOH 34:2		0		1		0		0		1		1		3		1		1		1		3		1		3		2		4		2
	PEtOH 34:1		0		1		0		1		0		2		3		1		1		1		1		1		0		2		2		2
	PEtOH 36:2		0		1		0		1		0		1		3		1		1		1		3		1		0		2		4		2
	PG 30:0		0		0		0		0		1		5		3		5		0		3		4		0		3		0		0		3
	PG 32:1		0		4		0		1		3		1		3		1		1		1		0		0		3		4		0		1
	PG 32:0		1		1		1		1		3		2		1		1		2		2		1		1		1		2		4		3
	PG 34:2 (1)		1		3		3		0		3		1		3		1		1		1		1		1		3		4		4		2
	PG 34:2 (2)		1		1		1		1		1		4		3		4		2		3		3		1		1		4		4		1
	PG 34:1		1		4		1		1		1		4		1		1		1		3		4		1		1		4		4		1
	PG 35:2		0		4		0		0		1		1		1		2		2		1		0		1		1		0		0		2
	PG 36:4 (1)		0		1		0		0		1		1		1		4		2		1		4		1		1		2		4		1
	PG 36:4 (2)		4		5		3		1		3		4		1		1		2		1		3		4		1		4		4		4
	PG 36:3		0		3		0		1		4		1		3		1		1		1		1		1		3		5		4		2
	PG 36:2		4		3		1		1		1		1		1		2		2		5		1		1		1		4		4		2
	PG 36:1		1		1		0		1		4		4		1		1		4		5		1		1		1		5		4		1
	PG 38:6 (2)		0		1		0		1		0		3		1		1		0		4		1		0		1		0		0		1
	PG 38:6 (1)		0		4		0		1		3		4		4		1		1		1		1		1		4		5		2		2
	PG 38:5		0		1		1		4		0		1		2		1		2		1		1		0		1		0		0		1
	PG 38:4		0		1		3		1		0		4		1		1		1		5		3		1		1		4		1		3
	PG 40:8		0		3		1		4		4		4		4		1		1		4		1		1		4		2		2		2
	PG 42:10		0		3		3		4		0		4		4		1		4		4		1		1		0		4		2		1
	PG 44:12		0		3		3		2		4		3		0		1		2		3		1		4		0		0		0		0
	PI 30:0		0		1		0		1		1		3		0		1		3		5		3		1		3		0		0		1
	PI 32:0		1		4		1		1		3		3		2		2		2		2		1		1		1		1		3		1
	PI 34:2		4		1		1		1		1		3		5		1		3		4		3		1		1		2		4		1
	PI 36:4		2		2		1		1		1		1		2		1		2		4		1		1		1		2		4		3
	PI 36:2		3		1		1		1		1		3		1		1		3		1		1		1		1		2		4		1
	PI 36:1		1		1		0		1		1		3		2		1		1		1		1		1		1		1		4		1
	PI 38:6 (1)		1		1		1		1		0		1		3		2		4		4		3		3		1		2		2		5
	PI 38:6 (2)		1		1		1		1		0		1		1		1		2		1		1		1		2		1		2		3
	PI 38:5		2		1		1		1		1		3		2		1		1		1		5		4		1		5		4		3
	PI 38:4		2		1		1		1		1		1		1		2		1		5		4		1		1		5		4		1
	PI 38:3		1		1		3		1		1		1		1		4		2		1		1		1		1		1		4		2
	PI 40:7		1		1		3		1		0		1		1		1		4		1		1		4		1		3		0		1
	PI 40:5		3		5		0		1		0		3		5		1		2		1		1		1		1		1		1		4
	PMeOH 34:2		0		1		0		0		0		3		0		1		1		0		3		0		0		1		0		1
	PMeOH 34:1		0		0		0		2		0		1		0		1		1		0		0		0		0		0		0		1
	PS 34:2		0		3		3		4		1		3		3		2		2		1		3		4		3		4		4		1
	PS 34:1		0		1		1		4		1		1		1		2		1		1		1		1		1		2		2		1
	PS 36:4		1		1		3		1		4		1		1		2		2		1		1		1		3		5		4		1
	PS 36:2		0		3		1		1		3		3		1		2		2		5		3		1		3		4		4		1
	PS 36:1		0		1		1		1		1		1		1		1		2		3		1		1		1		2		2		1
	PS 37:4		0		4		0		4		1		4		1		2		4		1		1		1		4		2		4		4
	PS 38:3		0		3		1		1		3		1		1		2		4		1		1		1		3		2		4		1
	PS 38:1		0		3		2		1		1		1		1		2		1		4		1		1		1		1		2		1
	PS 40:6		0		1		1		1		0		3		1		1		4		1		1		1		1		2		4		1
	PS 40:5		0		2		1		1		1		3		1		1		5		1		1		1		1		2		4		1
	PS 40:1		0		1		1		1		3		3		1		2		4		4		1		3		1		1		2		1
	SM 28:1;O2		5		3		3		1		3		5		3		5		3		3		3		3		3		5		4		3
	SM 32:1;O2		4		3		3		1		3		3		3		3		3		3		3		3		3		5		4		3
	SM 33:1;O2		1		4		3		0		3		4		4		4		4		1		1		4		4		4		4		4
	SM 34:2;O2		2		5		1		1		3		1		4		1		2		4		4		1		4		5		4		2
	SM 34:1;O2		1		3		1		1		3		1		1		1		2		3		1		1		3		5		4		1
	SM 34:0;O2		1		4		1		1		3		1		1		1		3		1		3		4		3		5		4		1
	SM 36:5;O2		2		0		0		0		3		1		1		1		2		4		4		1		3		5		4		2
	SM 36:2;O2		1		1		1		1		1		1		1		1		4		4		1		3		1		5		4		1
	SM 36:1;O2		1		2		3		1		1		1		1		1		4		3		1		1		1		2		4		1
	SM 36:0;O2		0		2		3		1		4		1		1		1		1		0		1		1		1		1		4		1
	SM 38:4;O2		1		1		3		1		0		4		1		1		4		4		1		1		1		2		4		1
	SM 38:2;O2		1		1		1		1		1		2		1		1		4		3		1		3		1		5		2		1
	SM 38:1;O2		1		2		3		1		1		4		1		1		4		3		1		1		1		2		2		1
	SM 39:1;O2		3		1		0		1		3		1		1		4		4		1		1		4		1		2		4		1
	SM 40:4;O2		1		2		3		1		1		1		1		1		4		4		1		1		1		1		0		1
	SM 40:2;O2		2		1		3		1		3		2		1		1		4		3		1		1		3		5		2		1
	SM 40:1;O2		1		1		3		1		3		1		1		1		4		5		1		1		1		2		2		1
	SM 41:2;O2		2		2		0		0		5		4		1		4		4		1		1		1		4		4		4		2
	SM 41:1;O2		1		1		3		1		3		4		1		4		4		5		1		1		1		2		4		1
	SM 42:3;O2		1		4		1		1		3		1		1		1		4		3		1		1		3		5		4		1
	SM 42:2;O2		1		1		1		1		3		1		1		1		4		3		1		1		1		2		4		1
	SM 42:1;O2		1		3		1		1		3		1		1		1		4		5		1		1		1		2		4		1
	SM 42:2;O3		0		0		0		0		4		1		0		3		3		0		1		1		0		0		0		0
	SM 43:1;O2		1		4		0		0		3		3		1		4		4		3		1		1		1		4		4		1
	ST 27:1;O;S		1		1		1		4		4		4		3		1		1		1		2		1		1		5		1		1
	TG 30:0		1		0		0		0		0		0		0		0		1		1		1		3		1		2		2		2
	TG 32:0		1		1		1		0		1		1		1		1		1		1		1		3		1		2		2		2
	TG 34:0		1		1		1		1		1		1		1		1		1		1		1		3		1		2		2		2
	TG 35:0		2		0		0		0		0		1		0		0		0		1		1		3		3		2		5		3
	TG 36:2		1		0		0		0		0		1		0		0		1		1		1		3		1		2		2		2
	TG 36:1		1		0		1		0		1		1		0		0		1		1		1		3		1		2		2		2
	TG 36:0		1		1		1		1		1		1		1		1		1		1		1		3		1		2		2		2
	TG 37:1		0		0		0		0		0		0		0		0		0		1		1		3		3		5		3		0
	TG 37:0		1		1		0		0		1		1		0		0		1		1		1		3		3		2		5		3
	TG 38:4		0		0		0		0		0		0		0		0		0		0		2		4		1		2		2		1
	TG 38:3		1		0		0		0		0		1		0		0		1		1		1		3		1		2		2		2
	TG 38:2		1		1		3		1		1		1		1		1		1		1		1		3		1		2		2		2
	TG 38:1		1		0		1		0		1		1		1		1		1		1		1		3		1		2		2		2
	TG 38:0		3		1		1		3		1		1		1		1		1		1		1		3		1		2		2		4
	TG 39:0		2		1		3		1		1		1		1		1		1		1		1		3		1		2		2		3
	TG 40:3		3		1		1		1		1		1		1		1		1		1		1		3		1		2		2		2
	TG 40:2		3		1		1		1		1		1		1		1		1		1		1		3		1		2		2		2
	TG 40:1		3		0		2		0		0		1		1		0		1		1		1		3		1		2		2		2
	TG 40:0		3		1		1		0		1		1		1		1		1		1		1		3		1		2		2		4
	TG 41:2		2		0		1		0		1		1		0		0		0		1		1		1		3		2		2		3
	TG 41:1		1		0		1		0		1		1		1		1		1		1		1		3		3		5		5		3
	TG 41:0		2		1		1		0		1		1		1		1		1		1		1		3		3		2		2		3
	TG 42:4		0		0		0		0		0		1		0		0		0		1		1		3		1		2		2		2
	TG 42:3		3		0		0		0		0		1		1		0		1		1		1		3		1		2		2		4
	TG 42:2		3		1		1		0		1		1		1		1		1		1		1		3		1		2		2		4
	TG 42:1		3		1		1		0		1		1		1		1		1		1		1		3		1		2		2		2
	TG 42:0		5		1		1		1		1		1		1		1		1		1		1		3		1		2		5		4
	TG 43:2		2		1		1		0		1		1		1		1		1		1		1		3		3		2		2		3
	TG 43:1		2		1		1		0		1		1		1		1		1		1		1		3		3		5		2		3
	TG 43:0		2		1		1		1		1		1		1		1		1		1		1		3		1		2		2		3
	TG 44:4 (2)		3		0		0		0		0		1		0		0		1		1		1		3		1		2		2		4
	TG 44:4 (1)		1		0		0		0		1		1		0		0		1		1		1		3		1		2		2		2
	TG 44:3		1		1		1		0		1		1		1		0		1		1		1		3		1		2		2		4
	TG 44:2		1		1		1		0		1		1		1		1		1		1		1		3		1		2		2		4
	TG 44:1		3		1		1		1		1		1		1		1		1		1		1		3		1		2		2		4
	TG 44:0		5		2		1		1		1		1		1		1		1		1		1		3		1		2		5		4
	TG 45:3		5		0		1		0		0		1		0		0		1		1		1		3		3		5		5		4
	TG 45:2		2		3		1		0		1		1		1		1		1		1		1		3		3		2		2		3
	TG 45:1		2		1		1		0		1		1		1		1		1		1		1		3		1		2		2		3
	TG 45:0		2		2		1		1		1		1		1		1		1		1		1		3		3		2		2		4
	TG 46:5		2		1		3		1		1		1		1		1		1		1		1		3		1		2		2		2
	TG 46:4 (1)		1		1		1		0		1		1		1		1		1		1		1		3		1		2		2		2
	TG 46:4 (2)		3		3		1		0		0		1		1		1		1		1		1		3		1		2		2		4
	TG 46:3		1		1		1		1		1		1		1		1		1		1		1		3		1		2		2		2
	TG 46:2		5		2		1		1		1		1		1		1		1		1		1		1		1		2		5		4
	TG 46:1		3		2		1		1		1		1		1		1		1		1		1		1		1		2		2		1
	TG 46:0		2		2		1		1		1		1		1		2		1		1		1		1		1		2		2		1
	TG 47:4		2		0		0		0		0		1		0		0		0		1		1		1		3		2		2		4
	TG 47:3		5		1		1		0		1		1		1		0		1		1		1		3		3		5		2		3
	TG 47:2		2		2		1		1		1		1		1		1		1		1		1		3		1		2		2		4
	TG 47:1		2		2		1		1		1		1		1		1		1		1		1		1		1		2		2		4
	TG 48:6 (1)		3		0		0		0		0		1		0		0		0		1		1		3		1		2		2		2
	TG 48:6 (2)		3		0		0		0		0		1		0		0		1		1		1		1		1		2		2		1
	TG 48:4 (2)		3		3		1		0		0		1		1		1		1		1		1		3		1		2		2		4
	TG 48:4 (1)		5		5		1		0		1		1		1		1		1		1		1		3		1		2		2		1
	TG 48:3		5		2		1		0		1		1		1		1		1		1		1		1		1		2		2		1
	TG 48:2		5		2		1		1		1		1		1		1		1		1		1		1		1		2		5		4
	TG 48:1		2		2		1		1		1		1		1		1		1		1		1		1		1		2		2		1
	TG 48:0		2		2		1		1		1		1		1		2		1		1		1		1		3		2		2		1
	TG 50:8		3		0		0		0		0		1		0		0		0		1		1		4		1		2		2		5
	TG 49:1		4		5		1		1		1		1		1		1		1		1		1		1		3		2		2		4
	TG 50:7		3		0		0		0		0		1		0		0		1		1		1		3		1		2		2		4
	TG 50:6 (2)		5		3		0		0		0		1		3		1		1		1		1		1		1		2		2		1
	TG 50:6 (1)		3		5		0		0		1		1		1		1		1		1		1		3		1		2		2		4
	TG 50:4 (1)		2		2		1		0		1		1		1		1		1		1		1		1		1		2		5		4
	TG 50:4 (2)		2		2		1		0		1		1		1		2		1		1		1		1		1		2		2		4
	TG 50:3		2		2		1		1		1		1		1		1		1		1		1		1		1		2		2		1
	TG 50:2		4		2		1		1		1		1		1		2		1		1		1		1		1		2		2		2
	TG 50:1		4		2		1		1		1		1		1		2		1		1		1		1		1		2		2		1
	TG 51:4		4		2		1		0		1		1		1		2		1		1		1		1		3		2		2		4
	TG 51:3		4		2		1		0		1		1		1		2		1		1		1		1		3		2		2		4
	TG 51:2		4		5		1		1		1		1		1		2		1		1		1		1		3		2		2		4
	TG 52:8		3		1		0		0		0		1		3		2		1		1		3		3		1		2		2		3
	TG 51:1		4		5		1		1		1		1		1		2		1		1		1		1		3		2		2		4
	TG 52:6 (1)		2		2		0		0		1		1		1		2		1		1		1		1		1		2		2		4
	TG 52:6 (2)		2		5		0		0		0		1		3		2		1		1		1		1		1		2		5		1
	TG 52:4 (2)		2		2		1		1		1		2		1		2		1		1		1		1		1		2		2		4
	TG 52:4 (1)		4		2		3		1		1		1		1		2		1		1		1		1		1		2		2		4
	TG 52:3		2		2		1		1		1		1		1		2		1		1		1		1		1		2		2		1
	TG 52:2		4		2		1		1		1		1		1		2		1		1		1		1		1		2		2		1
	TG 52:1		4		2		1		1		1		1		1		2		1		1		1		1		1		2		2		1
	TG 53:6		4		2		0		0		0		2		1		2		0		1		1		1		3		2		2		4
	TG 53:3		4		2		1		0		1		1		1		2		1		1		1		1		3		2		5		3
	TG 53:2		4		2		1		0		1		1		1		2		1		1		1		1		3		2		5		4
	TG 54:8		1		5		0		0		0		1		3		2		0		1		1		1		1		2		2		3
	TG 54:7		2		2		0		0		1		1		1		2		1		1		1		1		1		2		2		4
	TG 54:6 (2)		1		2		3		1		1		1		1		2		1		1		1		1		1		2		2		4
	TG 54:6 (1)		4		2		3		1		1		1		1		2		1		1		1		1		1		2		2		3
	TG 54:5		2		2		3		1		1		1		1		2		1		1		1		1		1		2		2		4
	TG 54:3		4		2		3		1		1		1		1		2		1		1		1		1		1		2		2		1
	TG 54:2		4		2		1		1		1		1		1		2		1		1		1		1		4		2		2		1
	TG 54:1		4		2		2		1		1		1		1		2		1		1		1		1		4		2		1		1
	TG 56:9		1		2		0		0		0		1		1		2		1		1		1		1		1		2		2		4
	TG 55:2		4		2		1		0		1		1		1		5		1		1		1		1		4		2		1		4
	TG 56:8 (1)		1		2		0		0		1		1		1		2		1		1		1		1		1		2		2		4
	TG 56:8 (2)		1		2		0		3		0		1		1		2		1		1		1		1		1		2		2		4
	TG 56:5		2		2		3		1		1		1		3		2		1		1		1		1		1		2		2		1
	TG 56:3		4		2		3		1		1		1		1		2		1		1		1		1		4		2		2		1
	TG 56:2		4		2		1		1		1		1		1		2		1		1		4		1		4		2		2		1
	TG 56:1		4		2		1		1		1		1		1		2		1		1		4		1		4		2		1		2
	TG 58:11		1		5		0		0		0		1		1		2		1		0		1		0		1		0		2		4
	TG 58:10 (2)		2		5		0		4		0		2		3		2		0		0		1		1		1		2		2		4
	TG 58:10 (1)		1		5		0		0		0		1		4		2		1		1		2		1		1		2		2		3
	TG 57:2		4		1		1		0		1		1		1		2		1		1		4		1		4		2		1		2
	TG 58:8		2		2		0		1		0		1		3		2		1		1		1		1		1		2		2		4
	TG 58:5		4		2		0		0		1		1		3		2		1		1		1		1		1		2		2		4
	TG 58:3		4		2		3		0		1		1		1		2		1		1		4		1		4		2		4		1
	TG 58:2		4		2		1		1		1		1		1		2		1		1		4		1		4		2		1		2
	TG 60:12		1		5		0		0		0		1		3		2		0		0		1		1		1		0		2		1
	TG 60:11		1		5		0		0		0		1		3		2		0		0		1		0		1		0		0		1
	TG 60:10		1		2		0		1		0		1		3		2		0		0		1		1		1		2		2		4
	TG 60:6		4		2		0		0		1		1		3		2		0		1		1		1		4		2		2		3
	TG 60:4		4		2		0		0		1		1		1		2		1		1		4		1		4		2		1		5
	TG 60:2		4		2		1		1		1		3		1		2		1		1		4		1		4		2		1		2
	TG 62:14		3		0		0		0		0		0		0		0		0		0		2		0		0		0		0		0
	TG 62:11		2		2		0		0		0		1		3		2		0		0		1		0		1		0		2		4
	1-beta-Arabinofuranosyluracil 5'-monophosphate		0		1		0		4		2		1		1		1		1		1		3		1		4		1		1		1
	1-Methyladenosine		1		1		1		1		1		1		3		1		1		3		1		4		4		4		3		3
	1-Methylhistidine		3		1		0		4		2		1		3		1		1		3		1		1		4		3		1		1
	1-Methyluric acid		1		1		0		0		5		1		1		1		2		5		1		3		4		1		1		1
	2'-Deoxyadenosine		0		0		0		1		2		0		0		0		0		0		0		0		0		0		0		0
	2'-Deoxyuridine 5'-monophosphate		0		1		0		1		1		1		1		1		1		1		1		1		0		1		1		0
	2-Hydroxybutyric acid		3		2		1		3		1		3		3		1		1		4		3		1		1		1		4		1
	3'-Dephosphocoenzyme A		0		2		0		1		1		4		1		1		1		1		1		1		1		0		0		4
	3-Hydroxybutyric acid		4		2		1		1		1		2		2		4		4		1		1		1		2		4		4		1
	3-Hydroxyisobutyric acid		1		1		1		1		1		1		2		1		2		3		1		1		1		2		2		1
	3-Indoxyl sulfate		4		4		0		4		4		4		4		4		1		1		4		4		4		4		3		4
	4-Acetamidobutanoic acid		1		1		1		1		1		4		1		1		1		1		1		1		4		1		1		1
	4-Guanidinobutyric acid		0		3		0		1		1		4		4		3		3		2		1		4		1		2		3		1
	4-Hydroxyisoleucine		1		1		0		1		1		1		1		1		1		1		1		1		2		4		1		1
	4-Pyridoxic acid		2		2		0		0		1		2		2		2		4		2		1		1		1		1		2		1
	5-Aminovaleric acid betaine		1		1		1		3		4		3		3		3		3		3		1		3		5		4		3		5
	5-Methyl-2'-deoxycytidine		4		1		0		1		1		4		4		3		1		2		1		1		4		1		1		4
	5'-S-Methyl-5'-thioadenosine		0		1		0		2		1		1		1		1		2		1		1		1		2		0		0		3
	Acetyl-beta-alanine		4		1		1		1		1		1		1		1		4		1		3		1		1		3		2		1
	Acetylcholine		1		2		1		1		3		1		1		1		1		1		1		1		1		2		1		4
	Aconitic acid, cis-		1		1		0		4		1		1		4		1		1		1		2		1		4		2		1		1
	Aconitic acid, trans-		3		1		0		1		0		4		3		1		3		3		1		3		3		3		1		1
	Adenine		2		1		1		1		1		1		4		1		1		2		2		1		1		2		1		1
	Adenosine 3'-monophosphate		1		1		1		1		4		1		4		1		1		2		1		1		1		1		1		1
	Adenosine 5'-diphosphoribose		0		2		0		1		1		3		2		1		2		0		2		1		1		1		1		1
	Adenosine		1		1		1		1		1		1		1		1		2		2		1		1		1		1		3		3
	Adenylosuccinic acid		0		1		0		1		0		1		1		1		4		2		1		1		1		0		0		1
	Agmatine		0		0		0		0		1		0		0		0		0		0		4		0		0		0		0		0
	Ala-Ala		1		2		0		1		4		1		1		1		1		1		2		1		3		4		4		1
	Ala-Ile		1		2		1		1		1		1		1		1		1		1		2		1		3		1		5		1
	Ala-Leu		2		2		0		1		2		2		2		2		2		2		1		2		2		2		2		2
	Alanine		1		1		1		1		1		1		1		1		1		3		1		1		1		1		4		1
	Ala-Val		1		2		0		1		1		1		1		1		1		1		1		1		3		1		4		1
	Allantoin		3		1		0		5		1		3		4		1		1		3		1		1		4		1		1		3
	Allothreonine		5		2		1		2		1		3		2		3		3		5		2		1		2		2		1		3
	alpha-Aminoadipic acid		1		1		0		3		1		4		3		1		1		1		3		4		3		1		4		3
	alpha-Hydroxyglutaric acid		3		1		1		1		1		3		4		1		2		4		1		1		4		3		4		3
	alpha-Ketoglutaric acid		1		1		0		1		1		1		4		1		2		2		1		1		1		1		3		3
	Anserine		1		0		0		1		0		1		1		1		3		1		0		1		2		3		1		1
	Arachidonoyl coenzyme A		0		1		0		1		0		3		4		1		1		1		1		1		1		0		0		3
	Arginine		1		1		1		1		1		1		1		1		1		1		1		1		1		1		4		1
	Argininosuccinic acid		0		0		0		1		0		1		3		3		1		1		1		1		1		3		4		4
	Arg-Phe		0		0		0		0		1		1		0		0		3		0		1		1		0		1		4		0
	Arg-Pro		0		1		0		0		1		1		2		1		1		1		4		1		0		2		1		3
	Asparagine		3		1		0		1		1		1		1		1		1		1		1		1		1		2		1		1
	Aspartic acid		1		1		1		1		1		1		4		1		1		1		1		1		3		1		1		4
	Betaine		4		1		1		4		1		3		3		1		1		2		1		1		1		2		1		2
	beta-Nicotinamide adenine dinucleotide		0		2		1		1		1		1		1		0		0		4		2		1		4		1		1		1
	Biopterin		1		1		0		0		4		2		1		1		1		0		0		1		0		0		0		1
	Cadaverine		0		0		0		0		1		0		0		0		0		0		0		0		0		0		0		0
	Carnitine		3		1		1		1		3		1		1		1		3		4		1		1		2		4		1		1
	Carnosine		1		1		0		1		1		1		1		1		3		1		1		1		1		1		1		1
	Choline		4		1		1		1		1		3		2		1		1		3		2		1		1		4		4		4
	Citric acid		4		1		1		1		1		4		1		1		4		1		1		1		1		3		1		4
	Citrulline		3		4		1		4		1		3		3		1		3		4		1		1		1		2		4		3
	Creatine		1		1		1		1		1		1		1		1		1		1		1		1		1		1		1		1
	Creatinine		1		1		1		1		5		3		1		1		1		2		1		1		1		2		3		1
	Cysteic acid		1		2		1		1		2		4		4		3		5		1		1		1		1		1		1		1
	Cysteine-glutathione disulfide		1		1		0		1		0		1		1		1		1		1		4		1		1		1		1		1
	Cysteine-S-sulfate		1		1		1		1		1		1		1		1		1		3		2		1		0		1		1		1
	Cystine		2		1		0		0		0		1		0		0		0		1		1		0		0		0		0		0
	Cytidine 2',3'-cyclic monophosphoric acid		0		0		0		0		0		1		0		0		2		1		2		3		0		0		0		0
	Cytidine 3'-monophosphate		0		0		0		0		0		0		0		0		1		1		1		1		0		0		0		0
	Cytidine 5'-diphosphate ethanolamine		0		1		0		1		0		1		2		1		4		4		1		1		1		0		1		1
	Cytidine 5'-diphosphocholine		0		2		0		1		0		1		2		1		1		4		1		1		1		0		1		1
	Cytidine 5'-monophosphate		0		1		0		1		1		1		4		1		4		1		1		1		4		4		4		4
	Cytidine 5'-monophospho-N-acetylneuraminic acid		0		1		0		1		0		1		2		0		4		3		1		1		1		0		1		1
	Cytidine		2		1		1		3		1		3		2		1		1		2		3		1		1		1		4		4
	Cytosine		5		5		3		5		1		3		5		3		3		5		3		1		4		3		3		5
	Daidzein 4'-sulfate		4		3		0		0		2		4		4		4		1		4		3		1		1		1		1		0
	Daidzein		2		0		0		0		1		0		0		0		0		0		3		4		0		0		0		0
	Deoxycytidine		1		1		0		1		1		3		1		1		1		5		3		1		1		2		4		2
	Dimethylarginine		2		1		1		1		1		1		1		1		1		3		1		1		3		4		4		3
	Disaccharide		1		1		1		1		1		1		1		1		1		1		1		3		1		2		1		1
	Ectoine		4		4		1		4		4		4		4		4		4		2		4		4		4		1		1		4
	Ergothioneine		2		2		0		2		1		2		2		2		2		2		2		2		2		3		1		5
	Flavin adenine dinucleotide		0		1		0		1		1		3		1		1		1		1		1		1		1		4		4		1
	Flavine mononucleotide		0		1		0		3		0		3		1		1		1		2		4		1		1		5		1		1
	Fructose 6-phosphate		0		1		0		1		1		3		4		1		1		1		1		1		1		1		4		1
	Fumaric acid		3		3		1		1		1		3		1		1		1		2		1		1		1		1		3		4
	gamma-Glu-Cys		0		1		0		1		1		1		2		4		2		1		1		1		1		0		2		1
	gamma-Glu-Gln		3		1		0		1		1		1		1		1		1		1		1		1		1		1		1		4
	gamma-Glu-Glu		1		1		0		1		1		1		4		1		1		4		1		1		1		1		1		1
	gamma-Glu-Leu		3		4		0		1		1		3		1		1		1		1		2		1		1		2		1		1
	gamma-Glu-Tyr		5		1		0		1		1		3		1		3		2		2		4		4		1		1		1		1
	Genistein		0		0		0		0		1		0		0		0		0		0		1		1		0		0		0		0
	Genistein-4'-glucuronide		4		1		0		0		0		4		4		4		4		4		3		4		1		1		1		1
	Gln-Leu		0		2		0		1		1		1		1		1		3		1		1		1		1		1		0		1
	Gluconic acid		3		1		3		1		1		3		2		1		1		1		1		1		4		1		1		3
	Glucose 1-phosphate		0		1		0		1		1		1		4		1		1		1		1		1		1		1		4		1
	Glucose		1		1		0		3		1		3		1		1		1		1		3		1		4		4		4		1
	Glucuronic acid		4		4		1		3		1		4		1		1		1		1		1		1		4		1		3		3
	Glu-Gln		1		2		0		1		1		0		4		1		1		4		1		1		1		1		1		4
	Glu-Gly-Arg		0		4		0		0		3		1		0		4		1		0		3		1		0		0		0		0
	Glu-Lys		1		1		0		0		1		1		1		1		1		1		3		1		0		2		1		1
	Glu-Phe		3		1		0		0		1		3		0		3		1		1		4		1		0		0		0		0
	Glutamic acid		1		1		1		1		1		1		1		4		1		1		1		4		1		4		4		3
	Glutamine		1		1		1		1		1		1		3		1		1		4		1		1		1		2		1		1
	Glutaric acid		1		4		1		1		1		4		1		1		2		1		1		1		1		1		3		1
	Glutathione (oxidized)		0		1		0		1		0		0		1		1		1		0		1		1		1		2		1		1
	Glutathione (reduced)		0		2		1		1		0		1		1		1		2		1		1		1		1		2		1		1
	Glycero-3-phosphocholine		1		1		1		1		1		1		1		1		1		3		2		1		1		3		1		3
	Glycine		2		1		1		1		1		1		1		1		1		3		1		1		1		2		4		1
	Glycocholic acid		1		3		0		0		3		3		1		3		0		1		1		2		1		1		1		1
	Gly-Glu		4		1		0		1		4		4		2		1		2		4		1		1		1		5		4		1
	Gly-Leu		1		4		1		1		1		1		1		1		1		1		2		1		3		5		2		4
	Guanine		0		1		0		1		1		1		2		1		1		4		1		1		0		4		2		1
	Guanosine 5'-monophosphate		0		1		0		1		1		1		3		1		2		3		1		4		4		2		1		1
	Guanosine		0		1		0		1		1		1		2		1		2		4		1		1		0		4		2		1
	Hippuric acid		2		3		1		1		1		1		2		1		1		1		1		1		1		1		1		1
	Histamine		0		0		0		0		1		1		1		4		1		4		1		1		1		4		1		1
	Histidine		4		1		1		3		1		1		2		1		1		2		2		1		2		1		4		1
	His-Trp		0		0		0		0		1		1		0		0		3		0		1		1		0		3		2		0
	Hypotaurine		1		4		0		1		3		1		1		2		1		2		2		1		1		1		3		1
	Hypoxanthine		2		3		1		1		2		4		2		1		1		1		2		1		4		1		2		3
	Ile-Asp		0		1		0		1		2		1		1		1		1		3		2		1		3		3		3		1
	Ile-Gln		0		2		0		0		1		1		3		1		1		1		2		1		1		0		0		1
	Ile-Phe		0		2		0		0		1		2		0		1		4		0		1		1		1		1		0		4
	Ile-Pro-Ile		0		1		0		0		0		1		2		1		4		0		0		1		4		2		4		1
	Ile-Ser		1		1		1		1		2		1		3		1		4		1		2		1		3		3		4		1
	Ile-Tyr		0		1		0		0		1		1		1		1		1		1		2		1		3		1		0		3
	Indolelactic acid		4		1		0		1		1		3		1		1		1		1		1		1		1		1		1		1
	Inosine 5'-monophosphate		0		1		0		1		0		1		1		1		4		3		1		4		1		3		1		1
	Inosine		0		3		1		1		1		3		2		1		4		1		1		1		4		4		2		2
	Isocitric acid		2		1		1		2		1		1		1		1		4		2		1		1		1		3		1		4
	Isoleucine		5		1		0		4		1		3		1		1		1		3		1		1		1		2		4		1
	Kynurenine		3		3		0		1		1		3		1		3		3		3		1		1		1		1		1		1
	Lactic acid		4		4		4		3		2		3		1		4		4		4		2		1		1		1		4		4
	Leucine		1		1		1		1		1		4		2		3		1		3		1		1		1		4		4		1
	Leu-Ile		0		1		0		1		1		2		1		3		2		1		2		1		1		4		1		1
	Leu-Thr		0		1		0		0		1		4		0		1		1		1		1		1		1		3		1		1
	Linoleoyl coenzyme A		0		1		0		0		0		3		1		0		3		1		1		1		1		0		0		3
	Lys-Ile		0		0		0		0		1		1		2		1		1		1		1		1		4		4		4		3
	Lysine		2		1		1		1		1		1		3		1		1		3		1		1		3		2		4		1
	Malic acid		3		3		1		3		1		4		4		3		1		3		1		1		1		1		4		4
	Malonic acid		4		4		1		1		3		4		4		4		1		1		3		4		1		1		1		1
	Methionine sulfoxide		3		1		0		1		2		1		1		3		3		1		1		1		3		2		2		1
	Methionine		5		1		1		1		1		1		2		1		1		1		1		1		1		4		2		1
	N,N-Dimethylarginine		1		0		0		0		2		1		3		1		1		3		2		2		3		2		4		3
	N,N-Dimethylguanosine		1		1		0		1		0		1		1		1		1		1		1		1		1		0		0		1
	N,N-Dimethylvaline		4		1		0		4		5		1		4		4		4		4		2		1		4		2		4		1
	N1-Acetylspermidine		2		1		3		1		1		1		1		4		1		1		1		1		4		4		2		1
	N6-Succinyladenosine		0		1		0		1		1		1		2		1		2		1		1		3		1		1		1		1
	N6-Threonylcarbamoyladenosine		1		4		0		3		0		4		1		1		1		3		1		1		3		0		0		1
	N-Acetylalanine		2		1		1		2		1		1		5		1		1		1		2		1		1		4		4		1
	N-Acetylarginine		3		3		1		1		2		1		3		1		1		1		1		1		1		1		1		1
	N-Acetylaspartic acid		3		1		1		1		3		1		1		1		4		1		1		1		1		3		2		1
	N-Acetylaspartylglutamic acid		0		1		1		1		1		1		4		1		1		2		3		1		1		1		1		1
	N-Acetylcarnosine		5		1		1		2		4		1		4		1		1		1		1		1		1		3		1		1
	N-Acetylcitrulline		3		3		0		1		1		3		3		3		1		1		1		1		1		1		1		3
	N-Acetylgalactosamine 4-sulfate		3		1		1		5		1		1		1		1		3		3		1		1		3		1		4		4
	N-Acetylglucosamine 6-phosphate		1		1		1		1		3		1		1		1		1		3		1		1		3		4		4		4
	N-Acetylglucosaminylasparagine		1		1		0		1		1		1		1		1		2		3		1		1		4		4		1		3
	N-Acetylglutamic acid		1		3		1		2		1		1		1		1		2		1		1		1		3		1		1		1
	N-Acetylhistamine		1		1		1		1		1		1		1		1		1		2		1		1		1		4		1		1
	N-Acetylhistidine		2		2		0		2		4		1		3		1		1		2		1		1		1		1		3		1
	N-Acetylleucine		1		1		0		2		2		3		3		3		1		5		4		1		1		1		3		1
	N-Acetylmethionine		2		1		0		1		1		1		5		1		1		1		2		1		1		3		4		3
	N-Acetylneuraminate		2		4		1		1		1		4		1		1		1		1		1		1		3		2		1		1
	N-Acetylornithine		3		1		1		4		3		1		3		3		1		1		1		1		5		2		4		1
	N-Acetylphenylalanine		4		1		0		3		2		3		1		4		3		1		4		1		1		1		1		1
	N-Acetylputrescine		1		4		3		4		2		1		1		1		3		4		1		3		1		4		1		1
	N-Acetyl-S-benzylcysteine		1		1		0		2		0		5		1		3		1		1		1		1		1		1		1		1
	N-Acetylserine		1		1		1		1		1		1		3		1		1		1		1		1		2		2		1		1
	N-Acetylthreonine		1		1		0		1		1		1		1		1		1		3		1		1		1		4		4		3
	N-Acetylvaline		4		4		1		1		2		3		4		4		4		1		1		4		4		4		4		1
	N-epsilon-Methyllysine		4		4		0		1		2		5		2		4		4		4		1		1		1		1		4		2
	N-gamma-Glu-Leu		1		1		0		2		1		1		3		1		2		1		2		1		3		2		4		3
	Nicotinamide		2		1		1		1		1		1		1		1		1		1		1		1		1		4		4		2
	Nicotinic acid		1		1		1		1		1		1		1		1		1		1		1		1		1		1		1		2
	Ophthalmic acid		2		4		0		4		1		0		4		4		4		0		4		4		3		4		4		2
	Ornithine		1		3		4		3		5		3		1		1		2		2		1		1		1		1		1		4
	Orotic acid		1		1		2		1		1		1		1		1		1		3		2		1		2		2		1		1
	Oxalic acid		2		1		1		1		2		2		1		1		2		1		3		1		1		1		1		1
	Pantothenic acid		2		4		1		3		1		3		1		2		1		2		1		1		2		4		4		1
	Pentose X-phosphate		0		1		1		1		1		1		4		1		1		4		1		1		4		2		1		4
	Phenol sulfate		4		4		0		4		1		4		3		4		4		4		4		4		4		3		3		4
	Phenylacetaldehyde		1		1		3		1		1		1		1		1		1		1		1		1		1		2		1		1
	Phenylacetylaspartic acid		4		1		0		4		1		4		0		1		0		1		4		4		0		0		0		0
	Phenylalanine		3		1		1		1		1		1		2		3		3		1		1		1		1		2		2		1
	Phe-Phe		0		0		0		0		1		1		0		0		0		0		1		1		0		0		0		0
	Phosphoenolpyruvic acid		0		1		0		1		1		3		1		1		4		1		1		1		1		1		4		3
	Pipecolic acid		3		3		1		3		3		3		3		3		3		3		3		3		3		3		3		3
	Piperidine		1		1		3		1		1		1		1		1		1		1		1		3		1		2		1		1
	Pro-Ala		1		1		1		1		1		1		5		1		1		3		1		1		3		2		2		1
	Pro-Asp		1		1		0		1		1		1		1		1		4		1		1		1		3		4		1		3
	Pro-hydroxy-Pro		3		1		0		0		1		3		4		3		4		3		0		1		3		4		4		4
	Proline		5		1		1		1		1		3		2		3		1		2		1		1		3		2		1		1
	Pro-Pro		1		3		0		1		1		1		1		1		1		3		4		1		3		1		4		3
	Pseudouridine		1		1		1		1		1		1		1		1		1		1		1		1		2		1		3		1
	Pyridoxal 5-phosphate		0		1		0		1		3		5		1		1		3		1		1		1		4		5		1		3
	Pyridoxal		1		1		0		1		1		1		0		1		1		2		1		1		0		2		4		4
	Pyridoxine		0		4		0		0		4		0		0		0		0		0		3		1		0		0		0		0
	Pyruvic acid		1		1		1		1		1		3		1		1		1		1		1		1		1		1		1		3
	Riboflavin		0		1		0		0		0		4		0		0		0		0		0		1		0		0		0		3
	S-Adenosylhomocysteine		0		1		0		1		0		1		2		1		1		1		1		3		3		2		2		3
	Sarcosine		3		3		1		3		2		5		5		3		3		4		1		3		5		1		3		5
	Ser-Glu		1		1		0		3		1		1		2		1		5		4		2		1		3		5		4		1
	Ser-Ile		1		2		1		1		1		1		1		1		1		1		2		1		3		1		2		1
	Serine		1		2		1		1		1		1		2		1		1		1		4		1		1		4		1		2
	Ser-Leu		0		2		0		1		1		1		1		1		1		1		2		1		3		1		2		1
	Serotonin		1		3		1		1		1		2		2		1		2		1		1		1		1		4		2		1
	S-Lactoylglutathione		0		2		0		1		0		0		1		1		1		0		2		1		4		0		0		3
	Spermidine		1		1		1		1		1		3		1		1		2		1		1		1		1		1		1		1
	S-Succinylcysteine		0		1		0		1		1		3		2		1		1		2		1		1		0		0		3		1
	Stachydrine (proline betaine)		4		1		1		1		1		4		1		3		1		4		1		1		4		2		1		4
	Suberic acid		1		1		1		1		4		3		1		1		1		1		1		1		1		1		1		1
	Succinic acid		1		1		1		1		3		1		3		1		1		3		1		1		1		1		1		1
	Sucrose		1		3		1		1		1		1		1		1		2		2		1		1		1		1		1		1
	Taurine		3		1		1		1		1		3		1		1		5		1		1		2		1		5		2		3
	Tetrasaccharide		0		1		0		0		1		0		0		0		1		0		3		4		1		0		0		0
	Thiamine		2		1		1		1		1		4		5		1		1		1		2		1		1		1		1		2
	Threonine		5		1		2		1		1		1		2		3		1		3		4		2		1		2		1		1
	Thr-Leu		0		2		0		0		1		1		1		1		4		1		2		1		3		1		0		1
	Thr-Thr		1		2		0		1		2		1		3		1		1		1		2		1		3		4		2		4
	Thymidine		1		1		0		4		1		3		2		1		1		3		1		3		1		2		1		1
	Thymine		1		1		1		1		1		3		2		1		1		1		1		3		1		2		4		1
	TMAO		3		3		1		3		1		3		3		3		3		3		3		3		3		3		3		3
	trans-Crotonobetaine		1		1		4		1		1		1		1		1		1		1		1		1		4		4		3		1
	Trigonelline		4		1		1		1		1		4		4		4		1		4		4		1		4		1		1		4
	Trimethyllysine		3		1		0		1		1		1		1		1		2		1		1		1		3		1		4		3
	Trisaccharide		0		1		0		0		2		0		1		1		2		0		3		4		1		3		0		3
	Tryptamine		1		0		1		0		2		0		1		1		1		1		0		1		1		1		1		0
	Tryptophan		5		1		1		1		1		3		2		5		4		2		2		1		2		2		1		1
	Tyramine		1		1		3		1		1		1		1		1		1		1		1		1		1		2		1		1
	Tyrosine		5		1		0		1		1		4		2		3		1		5		1		1		2		4		4		1
	Urea		3		5		1		1		1		1		1		5		5		3		1		1		3		2		1		1
	Uric acid		1		1		0		0		1		1		1		1		1		1		1		1		1		4		4		2
	Uridine 5'-diphosphoacetylglucosamine		0		2		0		1		0		1		1		1		2		4		1		1		1		1		1		1
	Uridine 5-monophosphate		0		1		1		1		4		1		4		1		1		2		1		1		4		1		1		2
	Uridine diphosphate glucose		0		1		1		1		1		1		1		1		4		2		1		1		1		1		1		1
	Uridine diphosphate glucuronic acid		0		1		0		1		0		1		2		1		4		1		1		1		1		0		0		1
	Uridine		1		1		1		1		1		1		5		1		1		2		1		1		4		4		4		3
	Urocanic acid		1		1		1		1		1		1		1		1		2		1		1		2		3		2		1		1
	Val-Asn		0		4		0		0		1		1		1		1		1		1		1		1		1		0		0		1
	Val-Asp		0		1		0		1		2		1		1		1		1		3		2		1		3		4		4		1
	Val-Gln		1		2		0		1		1		1		1		1		1		3		1		1		1		5		2		1
	Val-Glu		1		1		0		1		1		1		1		1		1		1		2		1		3		4		4		1
	Val-Ile		1		2		0		1		1		1		3		1		1		1		1		1		3		4		1		1
	Val-Leu		0		1		0		1		1		1		1		1		1		1		3		1		5		1		1		1
	Val-Phe		0		2		0		0		1		1		1		1		1		0		1		1		2		0		0		1
	Val-Tyr		0		0		0		0		1		1		2		3		1		0		2		1		3		4		4		3
	Val-Val		0		0		0		0		1		1		0		1		1		1		1		1		1		4		1		1
	Vanillin-4-sulfate		1		1		0		0		1		2		1		4		1		1		1		1		2		1		1		1
	Xanthine		0		1		0		1		1		4		2		1		1		2		2		1		4		2		4		1
	Xanthosine 5'-monophosphate		0		1		0		1		0		1		0		1		3		0		1		3		0		1		1		5
	Xanthosine		1		2		0		1		1		3		4		1		1		1		1		1		1		1		4		1
	Xanthurenic acid		5		1		0		0		2		1		0		0		0		0		1		1		0		0		1		0

## Sheet: Data
ID	Matrix	Analyte name	mean_P20	a_P20	b_P20	amp_P20	relamp_P20	phase_P20	mean_P28	a_P28	b_P28	amp_P28	relamp_P28	phase_P28	chosen_model	chosen_model_BICW	chosen_model_mean	chosen_model_mean_BICW
ID0001	PLS	CAR 2:0	1.09354	-0.217416	0.109249	0.486642	0.222508	10.2214	1.09354	-0.217416	0.109249	0.486642	0.222508	10.2214	4	0.964317	1	0.847896
ID0002	PLS	CAR 3:0	1.11679	0.123437	-0.423513	0.88227	0.395001	19.0833	1.11679	0.123437	-0.423513	0.88227	0.395001	19.0833	4	0.783111	1	0.672765
ID0003	PLS	CAR 4:0	1.06643						1.06643						1	0.578204	1	0.822582
ID0004	PLS	CAR 4:0;O	1.13038						1.13038						1	0.521026	1	0.887887
ID0006	PLS	CAR 5:0	1.04979						1.04979						1	0.577244	1	0.893225
ID0007	PLS	CAR 5:1	1.10836						1.10836						1	0.578384	1	0.884476
ID0008	PLS	CAR 6:0	1.09039						1.09039	-0.130195	0.456593	0.949584	0.435432	7.06101	3	0.707216	1	0.736315
ID0011	PLS	CAR 8:0	1.20867						1.20867						1	0.67483	1	0.892076
ID0013	PLS	CAR 10:0	1.30064						1.30064	-0.43833	0.729064	1.70137	0.654053	8.06768	3	0.926227	1	0.763493
ID0015	PLS	CAR 10:1	1.09657						1.09657	-0.159628	0.311964	0.700863	0.319571	7.80655	3	0.462757	1	0.891477
ID0016	PLS	CAR 12:0	0.999795						1.63664	-0.368065	0.985701	2.10436	0.642887	7.36506	3	0.984729	2	0.986121
ID0018	PLS	CAR 14:0	1.08387						1.08387	-0.306965	0.526464	1.21884	0.56226	8.01634	3	0.642562	1	0.869089
ID0020	PLS	CAR 14:1	1.06408	-0.0670184	0.322801	0.659368	0.30983	6.78192	1.06408	-0.0670184	0.322801	0.659368	0.30983	6.78192	4	0.565382	1	0.888207
ID0023	PLS	CAR 16:0	1.04523						1.04523	-0.137324	0.212383	0.505824	0.241967	8.1924	3	0.68439	1	0.882456
ID0024	PLS	CAR 16:1 (1)	1.12922	-0.0726854	0.33292	0.681525	0.301767	6.82106	1.12922	-0.0726854	0.33292	0.681525	0.301767	6.82106	4	0.83058	1	0.893132
ID0026	PLS	CAR 16:2	1.03936	-0.0630693	0.254503	0.524403	0.252272	6.92788	1.03936	-0.0630693	0.254503	0.524403	0.252272	6.92788	4	0.537822	1	0.884516
ID0027	PLS	CAR 17:0	1.10482	0.0610923	0.306566	0.625188	0.282936	5.24865	1.10482	0.0610923	0.306566	0.625188	0.282936	5.24865	4	0.617577	1	0.887856
ID0028	PLS	CAR 18:0	1.01503						1.01503	-0.109452	0.186532	0.432546	0.21307	8.02689	3	0.758215	1	0.831462
ID0029	PLS	CAR 18:1	1.02129	-0.0784756	0.225025	0.476632	0.233349	7.28172	1.02129	-0.0784756	0.225025	0.476632	0.233349	7.28172	4	0.88914	1	0.891863
ID0031	PLS	CAR 18:2	1.04237						1.04237						1	0.650534	1	0.818997
ID0032	PLS	CAR 18:3	1.3593						1.3593	-0.309262	1.04948	2.18819	0.804896	7.09462	3	0.838334	1	0.517815
ID0033	PLS	CAR 20:0	1.02947						1.02947						1	0.445999	1	0.832487
ID0034	PLS	CAR 20:1	1.04817						1.04817	-0.210812	0.361959	0.83775	0.399627	8.01449	3	0.565176	1	0.891198
ID0035	PLS	CAR 20:2	1.08697						1.08697	-0.164783	0.539852	1.12888	0.519282	7.13161	3	0.501438	1	0.832805
ID0036	PLS	CAR 20:3	1.20622						1.20622						1	0.852928	1	0.766386
ID0037	PLS	CAR 20:4	1.11279						1.11279	-0.39994	0.48443	1.25638	0.564517	8.63618	3	0.898955	1	0.733123
ID0038	PLS	CAR 22:0	1.05315						1.05315	-0.33284	0.0867638	0.687927	0.326604	11.026	3	0.698626	1	0.893217
ID0040	PLS	CE 18:2	1.05684						1.05684						1	0.87248	1	0.882922
ID0041	PLS	CE 18:1	1.04714						1.04714						1	0.926651	1	0.785145
ID0042	PLS	CE 20:4	1.00597	-0.172251	-0.00830955	0.344903	0.171428	12.1841	1.00597						2	0.571104	1	0.776931
ID0043	PLS	CE 22:6	1.08021						1.08021						1	0.905841	1	0.762498
ID0047	PLS	Cer 34:1;O3	1.50966						1.50966						1	0.874953	1	0.868499
ID0048	PLS	Cer 34:0;O3	1.0642						1.0642						1	0.452637	1	0.864837
ID0050	PLS	Cer 38:0;O3	1.14987						1.14987						1	0.723677	1	0.885935
ID0051	PLS	Cer 40:0;O3	1.01383	0.13109	-0.205239	0.487063	0.240209	20.1711	1.01383						2	0.429111	1	0.874053
ID0052	PLS	Cer 41:0;O3	1.12714	0.300955	-0.410493	1.01799	0.451584	20.4165	1.12714						2	0.634881	1	0.816095
ID0053	PLS	Cer 42:2;O3	1.0973						1.0973						1	0.78757	1	0.880437
ID0054	PLS	Cer 42:1;O3	1.01879						1.01879						1	0.763457	1	0.868868
ID0055	PLS	Cer 42:0;O3	1.03429	0.10801	-0.241103	0.528383	0.255431	19.6088	1.03429	0.10801	-0.241103	0.528383	0.255431	19.6088	4	0.720205	1	0.893015
ID0056	PLS	Cer 43:1;O3	1.09722						1.09722						1	0.789593	1	0.889421
ID0057	PLS	Cer 43:0;O3	1.15399	0.420723	-0.450817	1.23328	0.534354	20.8682	1.15399						2	0.864838	1	0.744354
ID0058	PLS	Cer 44:0;O3	1.0674						1.0674						1	0.532497	1	0.858437
ID0060	PLS	Cer 46:0;O3	1.3469						1.3469						1	0.924866	1	0.892236
ID0061	PLS	Cer 30:1;O2	1.00347						1.00347						1	0.440037	1	0.854088
ID0062	PLS	Cer 32:1;O2	1.00863						1.00863						1	0.482424	1	0.892818
ID0063	PLS	Cer 33:1;O2	1.06868						1.06868						1	0.884642	1	0.73389
ID0064	PLS	Cer 34:2;O2	1.16761	-0.493046	0.374049	1.23775	0.530035	9.52095	1.16761						2	0.903732	1	0.738029
ID0065	PLS	Cer 34:1;O2	1.04263						1.04263						1	0.497201	1	0.888741
ID0066	PLS	Cer 36:2;O2	1.06181						1.06181						1	0.882995	1	0.875064
ID0067	PLS	Cer 36:1;O2	1.18049						1.18049						1	0.528865	1	0.827483
ID0068	PLS	Cer 38:2;O2	1.05796						1.05796						1	0.929824	1	0.889809
ID0069	PLS	Cer 38:1;O2	1.07857						1.07857						1	0.569034	1	0.881797
ID0070	PLS	Cer 40:2;O2	1.05726						1.05726						1	0.951964	1	0.843219
ID0071	PLS	Cer 40:1;O2	1.10747	0.262477	-0.351283	0.877026	0.395959	20.4511	1.10747						2	0.853489	1	0.795499
ID0072	PLS	Cer 41:2;O2	1.04851						1.04851						1	0.797905	1	0.868584
ID0073	PLS	Cer 41:1;O2	1.06487						1.06487						1	0.411002	1	0.814918
ID0074	PLS	Cer 42:3;O2	1.06452						1.06452						1	0.929643	1	0.891191
ID0075	PLS	Cer 42:2;O2	1.07635						1.07635						1	0.882034	1	0.837402
ID0076	PLS	Cer 42:1;O2	1.08519						1.08519						1	0.768449	1	0.818444
ID0077	PLS	Cer 43:1;O2	1.11782	0.236536	-0.34054	0.829257	0.370925	20.3189	1.11782						2	0.900952	1	0.823464
ID0078	PLS	Cer 44:2;O2	1.16059						1.16059						1	0.741516	1	0.880578
ID0079	PLS	Cer 44:1;O2	1.06956						1.06956						1	0.804723	1	0.877975
ID0080	PLS	Cer 46:1;O2	1.32356						1.32356						1	0.948996	1	0.883873
ID0090	PLS	CL 92:4	1.02299	-0.0266561	0.2038	0.411072	0.200916	6.49678	1.02299						2	0.924226	1	0.861029
ID0091	PLS	CoQ8	1.06364	-0.44616	0.53365	1.39117	0.653966	8.65983	1.06364						2	0.397592	1	0.813474
ID0092	PLS	CoQ9	1.27977						1.27977						1	0.643798	1	0.879396
ID0095	PLS	DG 28:2	1.46932						1.46932						1	0.741331	1	0.892612
ID0105	PLS	DG 34:3	2.67542						2.67542						1	0.541139	1	0.641354
ID0106	PLS	DG 34:1	1.12935						1.12935						1	0.528627	1	0.736839
ID0107	PLS	DG 36:5	1.06504	0.328773	-0.176076	0.745908	0.350178	22.1219	1.06504						2	0.679465	1	0.861277
ID0108	PLS	DG 36:4 (1)	1.29884	0.233278	-0.204727	0.620747	0.238962	21.2486	1.02117	0.233278	-0.204727	0.620747	0.30394	21.2486	4	0.4268	2	0.5323
ID0109	PLS	DG 36:4 (2)	1.13533						1.13533						1	0.842622	1	0.893207
ID0110	PLS	DG 36:3	1.19741	0.277608	-0.300876	0.818761	0.341888	20.8464	1.19741						2	0.408165	1	0.67605
ID0111	PLS	DG 36:2	1.2174						0.983414						1	0.431805	2	0.549127
ID0112	PLS	DG 36:1	1.13307						1.13307						1	0.861125	1	0.634112
ID0113	PLS	DG 38:6	1.2457						1.2457						1	0.866332	1	0.88578
ID0114	PLS	DG 38:5	1.09245	-0.125659	0.15872	0.404882	0.18531	8.55792	1.09245	-0.125659	0.15872	0.404882	0.18531	8.55792	4	0.440629	1	0.889575
ID0115	PLS	DG 38:4	0.989776						0.989776						1	0.850049	1	0.731978
ID0116	PLS	DG 40:8	1.11834						1.11834						1	0.815341	1	0.717848
ID0117	PLS	DG 40:7	1.09391						1.09391						1	0.681321	1	0.882301
ID0118	PLS	DG 40:6	1.14818						1.14818	0.00818857	0.410707	0.821577	0.357774	5.92385	3	0.56874	1	0.889918
ID0119	PLS	DG 40:4	1.07585						1.07585						1	0.940741	1	0.815805
ID0121	PLS	LPC O-16:0	1.02073						1.02073						1	0.766165	1	0.719348
ID0122	PLS	LPE O-16:1	1.02953						1.02953						1	0.755392	1	0.841274
ID0124	PLS	LPE O-18:2	1.07124						1.07124						1	0.789274	1	0.886843
ID0126	PLS	PC O-30:0	1.07325	-0.168278	0.00856015	0.336992	0.156996	11.8059	1.07325	-0.168278	0.00856015	0.336992	0.156996	11.8059	4	0.389404	1	0.836762
ID0127	PLS	PC O-34:2	1.07239						1.07239						1	0.837329	1	0.766219
ID0129	PLS	PC O-35:8 (1)	1.13499						1.13499						1	0.767103	1	0.828124
ID0130	PLS	PC O-34:1	1.0575						1.0575						1	0.665372	1	0.858455
ID0131	PLS	PC O-34:0	1.00191						1.00191						1	0.91551	1	0.873669
ID0132	PLS	PC O-36:4	1.04901						1.04901						1	0.600071	1	0.890161
ID0134	PLS	PC O-37:9	1.03984						1.03984						1	0.858461	1	0.864058
ID0135	PLS	PC O-36:2	1.02477						1.02477						1	0.655344	1	0.716788
ID0136	PLS	PC O-37:8	1.08493						1.08493						1	0.779538	1	0.738425
ID0137	PLS	PC O-36:0	1.0145						1.0145	-0.154141	-0.0822877	0.34946	0.172233	13.873	3	0.622495	1	0.892292
ID0138	PLS	PC O-38:8	1.09498						1.09498						1	0.911815	1	0.75562
ID0139	PLS	PC O-38:7	1.15254						1.15254						1	0.438397	1	0.619925
ID0140	PLS	PC O-38:6	1.08746						1.08746						1	0.518696	1	0.846302
ID0141	PLS	PC O-38:5	1.04884						1.04884						1	0.489825	1	0.852551
ID0142	PLS	PC O-38:4 (1)	1.02843						1.02843						1	0.788894	1	0.665611
ID0143	PLS	PC O-38:4 (2)	1.03209						1.03209						1	0.527711	1	0.867724
ID0144	PLS	PC O-39:10	1.02337						1.02337						1	0.832081	1	0.884454
ID0145	PLS	PC O-41:11	1.00023	-0.02634	-0.092288	0.191947	0.0959514	16.938	1.00023	-0.02634	-0.092288	0.191947	0.0959514	16.938	4	0.695565	1	0.875555
ID0146	PLS	PC O-44:6	1.03067						1.03067	-0.0540459	-0.245309	0.502384	0.243716	17.1717	3	0.860769	1	0.816205
ID0148	PLS	PE O-34:3	1.02119						1.02119						1	0.899593	1	0.877894
ID0149	PLS	PE O-34:2	1.09222						1.09222						1	0.647044	1	0.633641
ID0153	PLS	PE O-36:5	1.14034						1.14034						1	0.640437	1	0.632499
ID0154	PLS	PE O-36:3	1.02527						1.02527						1	0.901305	1	0.78848
ID0155	PLS	PE O-36:2	1.02599						1.02599						1	0.895759	1	0.877515
ID0156	PLS	PE O-37:5	1.20214						1.20214						1	0.735261	1	0.739882
ID0157	PLS	PE O-38:7 (1)	1.249						1.249						1	0.578293	1	0.788658
ID0158	PLS	PE O-38:7 (2)	1.26856						1.26856						1	0.781671	1	0.625173
ID0159	PLS	PE O-38:5 (1)	1.1533						1.1533						1	0.85274	1	0.795213
ID0160	PLS	PE O-38:5 (2)	1.08153						1.08153						1	0.800897	1	0.699354
ID0161	PLS	PE O-38:2 (1)	0.995611	0.13385	-0.143616	0.392638	0.197185	20.8656	0.995611						2	0.574878	1	0.893211
ID0162	PLS	PE O-38:2 (2)	1.02122						1.02122						1	0.791521	1	0.873911
ID0163	PLS	PE O-39:5	1.29535						1.29535						1	0.866771	1	0.890983
ID0164	PLS	PE O-40:8	1.45965						1.45965						1	0.591125	1	0.601232
ID0165	PLS	PE O-40:7	1.12851						1.12851						1	0.70151	1	0.62929
ID0166	PLS	PE O-40:5	0.988465						0.988465						1	0.795034	1	0.891907
ID0168	PLS	TG O-50:2	1.2511	0.159991	-0.604306	1.25025	0.499662	18.9886	1.2511	-0.500313	-0.448173	1.34339	0.536884	14.7902	5	0.553137	1	0.840082
ID0169	PLS	TG O-52:2	1.11915	-0.108732	-0.317892	0.671947	0.300203	16.7412	1.11915	-0.108732	-0.317892	0.671947	0.300203	16.7412	4	0.879125	1	0.892148
ID0170	PLS	TG O-54:2	1.06031	0.0639948	-0.289205	0.592402	0.279354	18.8318	1.06031	0.0639948	-0.289205	0.592402	0.279354	18.8318	4	0.819593	1	0.889811
ID0171	PLS	FA 13:0	1.29646	1.01422	0.135372	2.04643	0.789234	0.50684	1.29646						2	0.809773	1	0.603873
ID0172	PLS	FA 14:1	1.16154						1.16154						1	0.63917	1	0.730327
ID0173	PLS	FA 14:0	1.55484						1.55484						1	0.747525	1	0.872507
ID0174	PLS	FA 15:1	1.11539						1.11539						1	0.877341	1	0.880893
ID0175	PLS	FA 15:0	1.10346						1.10346						1	0.67456	1	0.870737
ID0176	PLS	FA 16:2	1.20104						1.20104						1	0.64299	1	0.892767
ID0177	PLS	FA 16:1	1.16436						1.16436						1	0.651032	1	0.879269
ID0178	PLS	FA 16:0	1.21341						1.21341	-0.0931303	0.401534	0.824386	0.339698	6.87054	3	0.600425	1	0.857459
ID0179	PLS	FA 17:2	1.28726						1.28726						1	0.89683	1	0.841377
ID0180	PLS	FA 17:1	1.2813	-0.0303198	0.429457	0.861052	0.336008	6.26923	1.2813	-0.0303198	0.429457	0.861052	0.336008	6.26923	4	0.456287	1	0.841896
ID0181	PLS	FA 17:0	1.20925	0.100741	0.299989	0.632904	0.261692	4.76248	1.20925	0.100741	0.299989	0.632904	0.261692	4.76248	4	0.404159	1	0.867357
ID0182	PLS	FA 18:4	1.46218						1.46218						1	0.525749	1	0.893174
ID0183	PLS	FA 18:3	1.25011						1.25011						1	0.884918	1	0.893237
ID0184	PLS	FA 18:2	1.28851						1.28851						1	0.859457	1	0.881633
ID0185	PLS	FA 18:1	1.30945						1.30945	-0.301096	0.52537	1.21107	0.462436	7.98784	3	0.633912	1	0.742826
ID0186	PLS	FA 18:0	1.02569						1.02569						1	0.68045	1	0.844832
ID0187	PLS	FA 19:2	1.36203						1.36203						1	0.603306	1	0.893067
ID0188	PLS	FA 19:1	1.30168	-0.0421941	0.483325	0.970327	0.372721	6.33262	1.30168	-0.0421941	0.483325	0.970327	0.372721	6.33262	4	0.467483	1	0.89291
ID0189	PLS	FA 19:0	1.15773						1.15773						1	0.522978	1	0.885436
ID0190	PLS	FA 20:5 (1)	1.43693						1.43693						1	0.475385	1	0.892895
ID0191	PLS	FA 20:5 (2)	1.03272						1.03272						1	0.812968	1	0.866122
ID0192	PLS	FA 20:4	1.1664						1.1664						1	0.419175	1	0.867193
ID0193	PLS	FA 20:3	1.35811						1.35811						1	0.662664	1	0.856126
ID0194	PLS	FA 20:2	1.26579						1.26579						1	0.800459	1	0.834919
ID0195	PLS	FA 20:1	1.2473						1.2473						1	0.866899	1	0.855903
ID0196	PLS	FA 20:0	1.0327						1.0327						1	0.888264	1	0.842874
ID0197	PLS	FA 21:4	1.22674						1.22674						1	0.821767	1	0.807993
ID0198	PLS	FA 21:3	1.83737	-0.375043	1.18453	2.48497	0.67623	7.17125	1.83737	-0.375043	1.18453	2.48497	0.67623	7.17125	4	0.599863	1	0.759555
ID0199	PLS	FA 21:1	2.86623						2.86623						1	0.951245	1	0.550596
ID0200	PLS	FA 21:0	1.05606						1.05606						1	0.935886	1	0.889058
ID0201	PLS	FA 22:6	1.2781	-0.149971	0.449623	0.947949	0.370843	7.22973	1.2781	-0.149971	0.449623	0.947949	0.370843	7.22973	4	0.481473	1	0.857425
ID0202	PLS	FA 22:5 (1)	1.45613						1.45613						1	0.46207	1	0.893077
ID0203	PLS	FA 22:5 (2)	1.24547						1.24547						1	0.362827	1	0.829588
ID0204	PLS	FA 22:4	1.30878						1.30878						1	0.625472	1	0.745431
ID0205	PLS	FA 22:3	1.26735						1.26735						1	0.548454	1	0.829927
ID0206	PLS	FA 22:2	1.21032						1.21032						1	0.804292	1	0.731451
ID0207	PLS	FA 22:1	1.08949						1.08949						1	0.915622	1	0.846558
ID0208	PLS	FA 22:0	1.02697						1.02697						1	0.894002	1	0.814862
ID0209	PLS	FA 23:1	1.12935						1.12935						1	0.928468	1	0.858191
ID0210	PLS	FA 23:0	1.01082						1.01082	0.156171	-0.0476084	0.326533	0.161519	22.8698	3	0.422176	1	0.833004
ID0211	PLS	FA 24:6	1.19883						1.19883						1	0.763188	1	0.725241
ID0212	PLS	FA 24:5	1.28544						1.28544						1	0.755325	1	0.81394
ID0213	PLS	FA 24:4	1.23761						1.23761						1	0.63468	1	0.781181
ID0214	PLS	FA 24:3	1.10866						1.10866						1	0.86111	1	0.872806
ID0215	PLS	FA 24:2	1.10206						1.10206						1	0.792123	1	0.860715
ID0216	PLS	FA 24:1	1.0233						1.0233						1	0.870753	1	0.8822
ID0217	PLS	FA 24:0	0.97866						0.97866						1	0.745786	1	0.85132
ID0218	PLS	FA 25:1	0.988899						0.988899						1	0.875159	1	0.885822
ID0219	PLS	FA 25:0	0.997314						0.997314						1	0.473688	1	0.734903
ID0221	PLS	FA 26:5	1.20018						1.20018	0.0779009	0.517717	1.04709	0.436223	5.42953	3	0.668705	1	0.87928
ID0222	PLS	FA 26:2	1.01976						1.01976						1	0.937455	1	0.876409
ID0223	PLS	FA 26:1	1.06436						1.06436	-0.0192971	-0.468993	0.938779	0.441005	17.8429	3	0.966935	1	0.890226
ID0224	PLS	FA 26:0	1.03818						1.03818	0.0122412	-0.25685	0.514283	0.247684	18.1819	3	0.706618	1	0.892222
ID0225	PLS	FA 27:0	0.996487						0.996487						1	0.454287	1	0.89158
ID0226	PLS	FA 28:1	1.10584						1.10584	-0.00357321	-0.544782	1.08959	0.492653	17.9749	3	0.921623	1	0.777841
ID0227	PLS	FA 28:0	1.01826	0.00402379	-0.138507	0.27713	0.136081	18.1109	1.01826	0.00402379	-0.138507	0.27713	0.136081	18.1109	4	0.403113	1	0.652085
ID0228	PLS	FA 30:1	1.08844						1.08844	0.0169234	-0.372532	0.745833	0.342615	18.1734	3	0.770108	1	0.785631
ID0229	PLS	FA 30:0	1.00888	0.0257297	-0.240322	0.483391	0.239568	18.4074	1.00888	0.0257297	-0.240322	0.483391	0.239568	18.4074	4	0.596376	1	0.75339
ID0230	PLS	FA 31:1	1.00654						1.00654						1	0.510477	1	0.888833
ID0231	PLS	FA 32:2	1.05174						1.05174	0.0608508	-0.854799	1.71392	0.814808	18.2715	3	0.981272	1	0.891471
ID0232	PLS	FA 32:1	1.05861						1.05861	0.00186706	-0.399531	0.79907	0.377416	18.0178	3	0.879975	1	0.777145
ID0233	PLS	FA 32:0	1.05898	0.104431	-0.339305	0.710024	0.335241	19.1405	1.05898	0.104431	-0.339305	0.710024	0.335241	19.1405	4	0.95431	1	0.770552
ID0234	PLS	FA 34:2	1.14151						1.14151	-0.0612125	-0.937712	1.87942	0.823216	17.751	3	0.985142	1	0.877246
ID0235	PLS	FA 34:1	1.05579						1.05579	0.030346	-0.467664	0.937295	0.443882	18.2475	3	0.681389	1	0.840145
ID0236	PLS	FA 36:1	1.06238						1.06238	-0.0597539	-0.442924	0.893874	0.420693	17.4878	3	0.889673	1	0.890636
ID0237	PLS	FA 38:1	1.30435						1.30435	-0.0682259	-1.22061	2.44504	0.937264	17.7867	3	0.974027	1	0.759316
ID0243	PLS	FAHFA 28:0;O	1.39326						1.39326						1	0.932243	1	0.883661
ID0245	PLS	FAHFA 34:1;O	1.11912	0.422493	0.444598	1.22665	0.548042	3.09736	1.11912						2	0.819636	1	0.888275
ID0246	PLS	FAHFA 36:3;O	1.09622	0.0735717	0.297302	0.612541	0.279389	5.07337	1.09622						2	0.475376	1	0.822291
ID0247	PLS	FAHFA 36:2;O	1.43568						1.43568						1	0.586839	1	0.888798
ID0250	PLS	FAHFA 40:4;O	0.997238						0.997238						1	0.914774	1	0.864527
ID0251	PLS	GM3 34:1;O2	1.07854	-0.126484	0.289831	0.632456	0.293199	7.57179	1.07854						2	0.581427	1	0.864721
ID0252	PLS	HexCer 34:0;O3	1.03568						1.03568						1	0.695348	1	0.787202
ID0253	PLS	HexCer 40:1;O2	1.03546	0.0611496	-0.215392	0.447807	0.216236	19.0566	1.03546	0.164524	0.0120637	0.329932	0.159317	0.279579	5	0.345163	1	0.886722
ID0254	PLS	HexCer 41:1;O2	1.00336	0.0785102	-0.109221	0.26902	0.13406	20.3806	1.00336	0.0785102	-0.109221	0.26902	0.13406	20.3806	4	0.482863	1	0.879547
ID0255	PLS	HexCer 34:1;O2	1.07047						1.07047						1	0.672341	1	0.802081
ID0257	PLS	HexCer 42:1;O2	1.01539	0.0658528	-0.153881	0.334759	0.164842	19.5446	1.01539	0.0658528	-0.153881	0.334759	0.164842	19.5446	4	0.86799	1	0.755375
ID0258	PLS	LPC 14:0/0:0	1.01282						1.18631	-0.306873	0.214192	0.748463	0.31546	9.67237	3	0.984765	2	0.71944
ID0259	PLS	LPC 15:0/0:0	0.991329	0.216428	-0.0353662	0.438598	0.221217	23.3813	0.991329	0.216428	-0.0353662	0.438598	0.221217	23.3813	4	0.949914	1	0.80698
ID0260	PLS	LPC 16:1/0:0	0.99288						0.99288						1	0.851705	1	0.892465
ID0261	PLS	LPC 16:0/0:0	1.0278						1.0278						1	0.744471	1	0.802559
ID0262	PLS	LPC 17:0/0:0	1.0419						1.0419						1	0.434067	1	0.831157
ID0263	PLS	LPC 18:3/0:0	1.04856						1.04856						1	0.793453	1	0.640015
ID0264	PLS	LPC 18:2/0:0	1.01079						1.01079						1	0.913565	1	0.659731
ID0265	PLS	LPC 18:1/0:0	1.02769						1.02769						1	0.909969	1	0.839152
ID0266	PLS	LPC 18:0/0:0	1.03765						1.03765						1	0.448209	1	0.822408
ID0267	PLS	LPC 19:0/0:0	1.02678						1.02678						1	0.905565	1	0.877919
ID0268	PLS	LPC 20:5/0:0 (2)	1.01062						1.01062						1	0.910001	1	0.696255
ID0269	PLS	LPC 20:5/0:0 (1)	1.01308						1.01308						1	0.811883	1	0.891151
ID0270	PLS	LPC 20:4/0:0 (2)	1.03443						1.03443						1	0.856614	1	0.877935
ID0271	PLS	LPC 20:4/0:0 (1)	1.05523						1.05523						1	0.569908	1	0.869953
ID0272	PLS	LPC 20:3/0:0	1.03135	-0.138168	0.12256	0.369385	0.179078	9.22838	1.03135						2	0.619967	1	0.867045
ID0273	PLS	LPC 20:2/0:0	0.994478						0.994478						1	0.73034	1	0.753251
ID0274	PLS	LPC 20:1/0:0	1.03112						1.03112						1	0.84572	1	0.875282
ID0275	PLS	LPC 20:0/0:0	1.04144						1.04144						1	0.751328	1	0.598212
ID0276	PLS	LPC 22:6/0:0	1.07228	-0.0445046	0.191103	0.392433	0.18299	6.87397	1.07228	-0.0445046	0.191103	0.392433	0.18299	6.87397	4	0.702797	1	0.865906
ID0277	PLS	LPC 22:5/0:0	1.0325						1.0325	0.144497	0.289959	0.647937	0.313771	4.23409	3	0.94421	1	0.865267
ID0278	PLS	LPC 22:4/0:0	1.03504						1.03504						1	0.733488	1	0.783849
ID0279	PLS	LPC 22:1/0:0	0.985546						0.985546						1	0.866195	1	0.840583
ID0280	PLS	LPC 22:0/0:0	1.00952						1.00952						1	0.924454	1	0.646125
ID0281	PLS	LPC 23:0/0:0	0.991475						0.991475						1	0.90107	1	0.88194
ID0282	PLS	LPC 24:2/0:0	1.02203						1.02203						1	0.897509	1	0.701739
ID0283	PLS	LPC 24:1/0:0	1.01899						1.01899						1	0.712842	1	0.848443
ID0284	PLS	LPC 24:0/0:0	1.01721						1.01721						1	0.619328	1	0.785784
ID0285	PLS	LPE 16:0	1.02873	0.018885	-0.202721	0.407197	0.197912	18.3548	1.02873						2	0.640715	1	0.888099
ID0286	PLS	LPE 17:0	1.02619	0.109518	0.0850311	0.277305	0.135113	2.52174	1.02619	0.109518	0.0850311	0.277305	0.135113	2.52174	4	0.860971	1	0.882231
ID0287	PLS	LPE 18:2	0.992553						0.992553						1	0.911745	1	0.880675
ID0288	PLS	LPE 18:1	0.994737						0.994737						1	0.923446	1	0.893176
ID0289	PLS	LPE 18:0	1.02634	-0.0136779	-0.175951	0.352963	0.171952	17.7037	1.02634	-0.0783904	0.117782	0.282968	0.137853	8.24306	5	0.501993	1	0.88743
ID0290	PLS	LPE 19:0	1.42071						1.42071						1	0.874929	1	0.886718
ID0291	PLS	LPE 20:4	1.04831						1.04831						1	0.884679	1	0.841784
ID0292	PLS	LPE 20:2	1.05425						1.05425						1	0.933179	1	0.89284
ID0294	PLS	LPE 22:6	1.14716	-0.0147486	0.25246	0.50578	0.220449	6.22289	1.14716	-0.0147486	0.25246	0.50578	0.220449	6.22289	4	0.543995	1	0.891137
ID0295	PLS	LPE 22:5	1.07771						1.07771						1	0.578764	1	0.832963
ID0296	PLS	LPE 22:4	1.30387						1.30387						1	0.841106	1	0.77818
ID0297	PLS	LPE 22:0	1.13479						1.13479						1	0.949044	1	0.783168
ID0298	PLS	LPE 24:0	1.0357						1.0357						1	0.93953	1	0.890549
ID0299	PLS	LPG 16:0	1.12146						1.12146						1	0.947897	1	0.818415
ID0300	PLS	LPG 18:2	1.0274	0.114554	0.205219	0.470053	0.228757	4.0553	1.0274						2	0.884913	1	0.732371
ID0302	PLS	LPI 15:0	0.930809	0.0634341	0.242074	0.500495	0.268849	5.02108	0.930809						2	0.787491	1	0.808439
ID0304	PLS	LPI 18:0	1.19093						1.19093						1	0.729048	1	0.712698
ID0305	PLS	LPI 20:4	1.1019	-0.119263	0.237143	0.530888	0.240896	7.7799	1.1019	-0.119263	0.237143	0.530888	0.240896	7.7799	4	0.42827	1	0.843224
ID0306	PLS	LPS 17:0	1.00372	0.163547	0.374195	0.816749	0.406859	4.4261	1.00372						2	0.891902	1	0.84419
ID0310	PLS	NAE 16:0	1.03347						1.03347						1	0.881475	1	0.866097
ID0311	PLS	NAE 18:2	0.941789						0.941789						1	0.933602	1	0.88859
ID0312	PLS	NAE 18:0	1.02484						1.02484						1	0.915402	1	0.891798
ID0316	PLS	NAOrn 17:0;O	1.144	-0.155968	-0.538006	1.12031	0.489647	16.9222	1.144	-0.155968	-0.538006	1.12031	0.489647	16.9222	4	0.404943	1	0.841733
ID0317	PLS	NAOrn 19:0;O	1.04193						1.04193						1	0.943507	1	0.892359
ID0318	PLS	NAOrn 27:1;O	1.00026						1.00026						1	0.890404	1	0.892692
ID0319	PLS	FA 16:0;O	1.13479						1.13479						1	0.740936	1	0.865779
ID0320	PLS	FA 18:1;O	1.5168						1.5168						1	0.879225	1	0.881486
ID0321	PLS	FA 18:0;O	1.35629						1.35629						1	0.505455	1	0.860605
ID0322	PLS	FA 20:4;O	2.21234						2.21234						1	0.404331	1	0.881307
ID0324	PLS	FA 20:4;O2	1.09185	0.548595	0.114468	1.12082	0.513269	0.785736	1.09185						2	0.589965	1	0.891981
ID0329	PLS	FA 24:0;O	1.03948						1.03948						1	0.642256	1	0.731301
ID0331	PLS	FA 28:6;O	1.03302	0.238856	-0.285483	0.744454	0.360328	20.6612	1.03302	0.238856	-0.285483	0.744454	0.360328	20.6612	4	0.615407	1	0.85894
ID0332	PLS	PC 34:2;O	1.04477	0.148787	-0.323432	0.712027	0.340757	19.6469	1.04477	0.148787	-0.323432	0.712027	0.340757	19.6469	4	0.668734	1	0.876425
ID0335	PLS	PE 42:7;O	1.04646						1.04646						1	0.673362	1	0.850261
ID0337	PLS	PC 28:0	1.05232						1.73566	-1.09726	0.538499	2.44455	0.704213	10.2573	3	0.985316	2	0.990794
ID0338	PLS	PC 29:0	1.10493	0.389717	0.0882368	0.799163	0.361634	0.850493	1.10493						2	0.562666	1	0.878744
ID0339	PLS	PC 30:3	1.00548						2.35192	-2.40789	1.07665	5.27526	1.12148	10.3939	3	0.985569	2	0.9985
ID0340	PLS	PC 30:2	0.986418						1.946	-1.44922	1.37276	3.99234	1.02578	9.10346	3	0.985374	2	0.974071
ID0341	PLS	PC 30:1	1.15737						1.15737	-0.4649	0.416247	1.24803	0.539167	9.21069	3	0.94564	1	0.636515
ID0342	PLS	PC 30:0	1.05154						1.28585	-0.512878	0.208785	1.10749	0.430645	10.5233	3	0.984687	2	0.705977
ID0343	PLS	PC 31:2	1.18963	1.19505	-0.100187	2.39849	1.00808	23.6805	1.18963						2	0.808306	1	0.751566
ID0344	PLS	PC 31:1	1.10485						1.10485						1	0.36603	1	0.881219
ID0345	PLS	PC 31:0	1.0616	0.192228	0.0727142	0.411042	0.193595	1.38135	1.0616	0.192228	0.0727142	0.411042	0.193595	1.38135	4	0.384588	1	0.629077
ID0346	PLS	PC 32:4	1.14758						1.14758	-0.750597	0.795394	2.18728	0.952995	8.88935	3	0.923556	1	0.831053
ID0347	PLS	PC 32:2	1.12929						1.12929	-0.317659	0.107892	0.670964	0.297075	10.7493	3	0.943851	1	0.693553
ID0348	PLS	PC 32:1	1.03064						1.03064						1	0.909747	1	0.806538
ID0349	PLS	PC 32:0	1.04917						1.04917						1	0.86572	1	0.88818
ID0350	PLS	PC 33:2	1.16074	0.379683	-0.155425	0.820527	0.353451	22.5159	1.16074	0.379683	-0.155425	0.820527	0.353451	22.5159	4	0.976612	1	0.8548
ID0351	PLS	PC 33:1	1.07339	0.226727	0.0364867	0.459288	0.213943	0.609473	1.07339	0.226727	0.0364867	0.459288	0.213943	0.609473	4	0.567075	1	0.887296
ID0352	PLS	PC 33:0	1.06282						1.06282						1	0.443107	1	0.855578
ID0353	PLS	PC 34:4	1.12474	-0.228411	0.0469784	0.466384	0.20733	11.2252	1.12474	-0.228411	0.0469784	0.466384	0.20733	11.2252	4	0.530184	1	0.893236
ID0354	PLS	PC 34:3	0.969574						0.969574						1	0.803213	1	0.893117
ID0355	PLS	PC 34:2	1.01854	0.0150992	-0.117984	0.237893	0.116782	18.4862	1.01854	0.0150992	-0.117984	0.237893	0.116782	18.4862	4	0.824362	1	0.875366
ID0356	PLS	PC 34:1	1.02404						1.02404						1	0.940972	1	0.870967
ID0357	PLS	PC 34:0	1.06467	-0.205693	0.069754	0.434398	0.204007	10.7512	1.06467						2	0.600832	1	0.647329
ID0358	PLS	PC 35:4	1.14608	0.273017	-0.0771183	0.567399	0.247538	22.9485	1.14608	0.273017	-0.0771183	0.567399	0.247538	22.9485	4	0.742746	1	0.8902
ID0359	PLS	PC 35:2	1.12471						1.12471						1	0.698049	1	0.617365
ID0360	PLS	PC 35:1	1.07376						1.07376	0.225693	0.0963108	0.490767	0.228527	1.54064	3	0.431271	1	0.880065
ID0361	PLS	PC 36:6	1.08743						1.08743	-0.249122	0.228818	0.67652	0.311065	9.16217	3	0.792525	1	0.80171
ID0362	PLS	PC 36:4 (2)	1.01563						1.01563						1	0.573491	1	0.890602
ID0363	PLS	PC 36:4 (1)	1.00721	0.0605217	-0.179738	0.379307	0.188296	19.2406	1.00721	0.0605217	-0.179738	0.379307	0.188296	19.2406	4	0.531441	1	0.883061
ID0364	PLS	PC 36:2	1.0802	-0.0203353	-0.113267	0.230156	0.106534	17.3215	0.97287	-0.0203353	-0.113267	0.230156	0.118287	17.3215	4	0.687693	2	0.718349
ID0365	PLS	PC 37:8	1.01342	0.115222	-0.327355	0.694081	0.342446	19.2927	1.01342						2	0.944211	1	0.892336
ID0366	PLS	PC 36:1	1.0283						1.0283						1	0.901895	1	0.631046
ID0367	PLS	PC 36:0	1.02134						1.02134						1	0.740058	1	0.882531
ID0368	PLS	PC 37:6	1.00009	0.237476	0.0277382	0.478181	0.239069	0.444147	1.00009	0.237476	0.0277382	0.478181	0.239069	0.444147	4	0.922801	1	0.885661
ID0369	PLS	PC 37:4	1.11967						1.11967						1	0.859249	1	0.697975
ID0370	PLS	PC 37:2	1.05924						1.05924						1	0.799945	1	0.581788
ID0371	PLS	PC 38:6 (2)	1.03912						1.03912						1	0.886589	1	0.868747
ID0372	PLS	PC 38:6 (1)	1.03768	-0.139465	-0.00387328	0.279038	0.134452	12.1061	1.03768						2	0.588937	1	0.682408
ID0373	PLS	PC 38:5	1.02532						1.02532						1	0.765626	1	0.623768
ID0374	PLS	PC 38:4	1.04784	-0.131701	-0.107132	0.339543	0.16202	14.6084	1.04784						2	0.544606	1	0.863154
ID0375	PLS	PC 38:3	1.05838						1.05838						1	0.857543	1	0.690397
ID0376	PLS	PC 38:2	1.0197	-0.00715257	-0.120508	0.241439	0.118388	17.7736	1.0197	-0.00715257	-0.120508	0.241439	0.118388	17.7736	4	0.590116	1	0.816279
ID0377	PLS	PC 39:4	1.04637						1.04637						1	0.792322	1	0.627033
ID0378	PLS	PC 40:6	1.05898	-0.110345	0.00124704	0.220704	0.104206	11.9568	1.05898	-0.110345	0.00124704	0.220704	0.104206	11.9568	4	0.462094	1	0.881457
ID0379	PLS	PC 40:5	1.00429	0.0444387	-0.327093	0.660196	0.328689	18.5158	1.00429						2	0.744808	1	0.881429
ID0380	PLS	PC 40:2	1.03397	0.0305114	-0.147113	0.300488	0.145307	18.7811	1.03397	0.0305114	-0.147113	0.300488	0.145307	18.7811	4	0.467779	1	0.806628
ID0381	PLS	PC 40:1	1.03474						1.03474						1	0.808851	1	0.844249
ID0382	PLS	PC 41:1	1.05562	-0.13748	0.385748	0.819029	0.387937	7.30774	1.05562						2	0.589068	1	0.872213
ID0383	PLS	PC 42:5	1.04934						1.04934						1	0.864306	1	0.808584
ID0384	PLS	PC 42:4 (2)	1.03559						1.03559						1	0.708657	1	0.868303
ID0385	PLS	PC 42:4 (1)	0.99497						0.99497						1	0.909384	1	0.853169
ID0386	PLS	PC 42:2	1.07036						1.07036						1	0.744878	1	0.795074
ID0387	PLS	PC 42:1	1.04955						1.04955						1	0.602008	1	0.834364
ID0388	PLS	PC 44:8	1.05552						1.05552						1	0.516081	1	0.814339
ID0389	PLS	PC 44:5	1.12001	-0.25141	0.296522	0.777515	0.347103	8.68622	1.12001						2	0.679476	1	0.819067
ID0390	PLS	PC 44:4	1.19062	-0.23224	0.21653	0.635046	0.266688	9.13366	0.965957						2	0.5534	2	0.585986
ID0395	PLS	PE 34:2	1.08767	0.216269	-0.424896	0.953539	0.438338	19.7984	1.08767						2	0.959034	1	0.794937
ID0396	PLS	PE 34:1	1.04181	0.135153	-0.215948	0.509508	0.24453	20.1361	1.04181						2	0.443859	1	0.885623
ID0398	PLS	PE 36:4	1.00147	0.107087	-0.266285	0.574022	0.286589	19.4605	1.00147						2	0.745622	1	0.710866
ID0399	PLS	PE 36:2	0.988563	0.112435	-0.294963	0.63133	0.319317	19.3911	0.988563						2	0.972098	1	0.892103
ID0400	PLS	PE 36:1	1.01587						1.01587						1	0.499926	1	0.863002
ID0401	PLS	PE 37:2	0.982488						0.982488						1	0.640641	1	0.826892
ID0402	PLS	PE 38:6 (1)	1.04846						1.04846						1	0.953427	1	0.89323
ID0403	PLS	PE 38:6 (2)	1.04944						1.04944						1	0.510144	1	0.88876
ID0404	PLS	PE 38:5	1.03644						1.03644						1	0.720909	1	0.772872
ID0405	PLS	PE 38:4	1.04694						1.04694						1	0.499483	1	0.787761
ID0406	PLS	PE 38:3	1.02567						1.02567						1	0.872786	1	0.876933
ID0407	PLS	PE 38:2	1.18891						1.18891						1	0.612576	1	0.804034
ID0409	PLS	PE 39:6	1.18198	0.502832	0.159733	1.05519	0.446364	1.17489	1.18198	0.502832	0.159733	1.05519	0.446364	1.17489	4	0.594626	1	0.893022
ID0410	PLS	PE 39:4	1.24999						1.24999						1	0.942955	1	0.855777
ID0411	PLS	PE 40:8	1.02446						1.02446						1	0.915085	1	0.858396
ID0412	PLS	PE 40:6	1.03168						1.03168						1	0.699387	1	0.893076
ID0413	PLS	PE 40:5	1.04896	0.199306	-0.386456	0.869647	0.414528	19.8188	1.04896	0.139962	0.32358	0.705105	0.336097	4.44063	5	0.929589	1	0.7684
ID0414	PLS	PE 40:4	1.05305	0.177083	-0.374678	0.828835	0.393539	19.6864	1.05305						2	0.6431	1	0.869595
ID0420	PLS	PG 32:0	1.06149						1.06149						1	0.937635	1	0.863597
ID0421	PLS	PG 34:2 (1)	0.943						0.943						1	0.596371	1	0.740537
ID0422	PLS	PG 34:2 (2)	1.33207						1.33207						1	0.538004	1	0.892317
ID0423	PLS	PG 34:1	1.23141						1.23141						1	0.711543	1	0.811699
ID0426	PLS	PG 36:4 (2)	1.11779	0.403389	-0.295834	1.00048	0.447527	21.583	1.11779	0.403389	-0.295834	1.00048	0.447527	21.583	4	0.529157	1	0.84784
ID0428	PLS	PG 36:2	0.900624	0.246513	-0.126843	0.554465	0.307823	22.1848	0.900624	0.246513	-0.126843	0.554465	0.307823	22.1848	4	0.775156	1	0.844382
ID0429	PLS	PG 36:1	1.24263						1.24263						1	0.922812	1	0.865358
ID0438	PLS	PI 32:0	1.05105						1.05105						1	0.947959	1	0.79393
ID0439	PLS	PI 34:2	0.979971	0.0232506	-0.124264	0.252841	0.129005	18.7065	0.979971	0.0232506	-0.124264	0.252841	0.129005	18.7065	4	0.792527	1	0.892707
ID0440	PLS	PI 36:4	1.02453	-0.0992199	-0.132431	0.330953	0.161515	15.5439	1.02453						2	0.576382	1	0.612984
ID0441	PLS	PI 36:2	0.998098						0.998098	-0.0446823	-0.115649	0.247962	0.124217	16.5917	3	0.583248	1	0.781562
ID0442	PLS	PI 36:1	1.0243						1.0243						1	0.696163	1	0.813998
ID0443	PLS	PI 38:6 (1)	1.00091						1.00091						1	0.373714	1	0.837979
ID0444	PLS	PI 38:6 (2)	1.04144						1.04144						1	0.895416	1	0.875293
ID0445	PLS	PI 38:5	1.04377	-0.163782	-0.0547637	0.34539	0.165453	13.2326	1.04377						2	0.905104	1	0.675061
ID0446	PLS	PI 38:4	1.03001	-0.109738	-0.0615315	0.251622	0.122146	13.952	1.03001						2	0.343608	1	0.730073
ID0447	PLS	PI 38:3	1.02776						1.02776						1	0.707299	1	0.860901
ID0448	PLS	PI 40:7	1.03539						1.03539						1	0.72167	1	0.889781
ID0449	PLS	PI 40:5	1.0213						1.0213	0.0547196	0.194722	0.404529	0.198047	4.9536	3	0.610633	1	0.868936
ID0454	PLS	PS 36:4	1.40416						1.40416						1	0.832378	1	0.784996
ID0463	PLS	SM 28:1;O2	1.10961	-0.13057	-0.23282	0.533868	0.240565	16.0477	1.10961	-0.415285	0.205244	0.926469	0.417474	10.2467	5	0.624615	1	0.860384
ID0464	PLS	SM 32:1;O2	1.08139	-0.172431	-0.0252442	0.348539	0.161153	12.5553	1.08139	-0.172431	-0.0252442	0.348539	0.161153	12.5553	4	0.485758	1	0.884127
ID0465	PLS	SM 33:1;O2	1.13268						1.13268						1	0.829822	1	0.848724
ID0466	PLS	SM 34:2;O2	1.1232	-0.130975	0.186421	0.455663	0.202841	8.33939	0.966856						2	0.585626	2	0.575972
ID0467	PLS	SM 34:1;O2	1.04197						1.04197						1	0.798201	1	0.837621
ID0468	PLS	SM 34:0;O2	0.991799						0.991799						1	0.950574	1	0.88592
ID0469	PLS	SM 36:5;O2	1.14973	-0.158837	0.176867	0.475441	0.206761	8.79505	0.983117						2	0.50018	2	0.542102
ID0470	PLS	SM 36:2;O2	1.04677						1.04677						1	0.824813	1	0.89179
ID0471	PLS	SM 36:1;O2	1.04719						1.04719						1	0.572925	1	0.779889
ID0473	PLS	SM 38:4;O2	1.03377						1.03377						1	0.652446	1	0.744952
ID0474	PLS	SM 38:2;O2	1.02478						1.02478						1	0.69532	1	0.890225
ID0475	PLS	SM 38:1;O2	1.02721						1.02721						1	0.659145	1	0.862117
ID0476	PLS	SM 39:1;O2	1.01175						1.01175	0.116643	0.162121	0.399443	0.197402	3.61771	3	0.708509	1	0.839861
ID0477	PLS	SM 40:4;O2	1.08552						1.08552						1	0.581735	1	0.890352
ID0478	PLS	SM 40:2;O2	1.01583	-0.0695205	0.172316	0.371623	0.182916	7.46477	1.01583						2	0.707985	1	0.88059
ID0479	PLS	SM 40:1;O2	1.01339						1.01339						1	0.786965	1	0.890678
ID0480	PLS	SM 41:2;O2	1.01397	-0.0829471	0.201619	0.43603	0.215011	7.49083	1.01397						2	0.944232	1	0.817615
ID0481	PLS	SM 41:1;O2	0.992382						0.992382						1	0.890845	1	0.877707
ID0482	PLS	SM 42:3;O2	1.02548						1.02548						1	0.778376	1	0.849647
ID0483	PLS	SM 42:2;O2	1.00698						1.00698						1	0.788297	1	0.891995
ID0484	PLS	SM 42:1;O2	0.991785						0.991785						1	0.804769	1	0.893192
ID0486	PLS	SM 43:1;O2	1.00382						1.00382						1	0.915521	1	0.89315
ID0487	PLS	ST 27:1;O;S	1.01104						1.01104						1	0.904111	1	0.791794
ID0488	PLS	TG 30:0	1.24252						11.5876						1	0.91718	2	0.658444
ID0489	PLS	TG 32:0	1.59504						5.46126						1	0.699468	2	0.511569
ID0490	PLS	TG 34:0	3.06772						3.06772						1	0.640639	1	0.557672
ID0491	PLS	TG 35:0	3.21677	4.47436	-0.491325	9.00251	1.39931	23.5822	3.21677						2	0.615231	1	0.893236
ID0492	PLS	TG 36:2	1.06993						2.78372						1	0.781929	2	0.562146
ID0493	PLS	TG 36:1	2.10713						2.10713						1	0.730524	1	0.574407
ID0494	PLS	TG 36:0	2.32997						2.32997						1	0.562259	1	0.764984
ID0496	PLS	TG 37:0	3.26408						3.26408						1	0.448457	1	0.89281
ID0498	PLS	TG 38:3	1.45726						1.45726						1	0.629539	1	0.839753
ID0499	PLS	TG 38:2	1.91029						1.91029						1	0.59031	1	0.632519
ID0500	PLS	TG 38:1	2.16155						2.16155						1	0.571086	1	0.565236
ID0501	PLS	TG 38:0	2.48939						2.48939	-1.69719	2.11726	5.42707	1.09004	8.58103	3	0.798531	1	0.608064
ID0502	PLS	TG 39:0	1.73068	2.61392	-0.258298	5.2533	1.5177	23.6238	1.73068						2	0.941012	1	0.810093
ID0503	PLS	TG 40:3	1.27992						2.63531	-1.22239	1.79042	4.33582	0.82264	8.2882	3	0.757588	2	0.567455
ID0504	PLS	TG 40:2	1.33133						3.35028	-1.68948	2.2466	5.62194	0.839027	8.46291	3	0.697455	2	0.681411
ID0505	PLS	TG 40:1	1.22204						3.75016	-2.24864	2.40127	6.57952	0.877232	8.87467	3	0.816731	2	0.822515
ID0506	PLS	TG 40:0	2.42179						2.42179	-1.47351	2.10848	5.14469	1.06217	8.32985	3	0.794319	1	0.539833
ID0507	PLS	TG 41:2	1.97368	3.72273	-0.448733	7.49936	1.89984	23.5418	1.97368						2	0.941906	1	0.729794
ID0508	PLS	TG 41:1	2.34914						2.34914						1	0.334783	1	0.848865
ID0509	PLS	TG 41:0	1.76083	2.41501	-0.263569	4.85869	1.37966	23.5848	1.76083						2	0.864672	1	0.843687
ID0511	PLS	TG 42:3	1.91511						1.91511	-0.843867	1.66701	3.73686	0.975625	7.78995	3	0.747325	1	0.592558
ID0512	PLS	TG 42:2	1.95502						1.95502	-0.819159	1.59802	3.59149	0.918529	7.80933	3	0.597569	1	0.579139
ID0513	PLS	TG 42:1	1.40205						2.63164	-1.18904	1.63867	4.04923	0.769334	8.39768	3	0.757609	2	0.531351
ID0514	PLS	TG 42:0	1.60855	0.79272	-0.715113	2.13522	0.663709	21.1964	1.60855	-0.491572	1.10796	2.42422	0.753541	7.59505	5	0.362832	1	0.83997
ID0515	PLS	TG 43:2	1.66597	2.26522	-0.303163	4.57083	1.37182	23.4918	1.66597						2	0.910182	1	0.812002
ID0516	PLS	TG 43:1	1.57526	1.38061	-0.11344	2.77052	0.879382	23.6868	1.57526						2	0.434859	1	0.893114
ID0517	PLS	TG 43:0	1.63063	1.87447	-0.221914	3.77511	1.15756	23.5499	1.63063						2	0.836131	1	0.835458
ID0518	PLS	TG 44:4 (2)	1.24813						2.41619	-1.1761	1.52898	3.85798	0.798361	8.5045	3	0.84263	2	0.583211
ID0519	PLS	TG 44:4 (1)	1.17664						1.17664						1	0.614595	1	0.875209
ID0520	PLS	TG 44:3	1.32574						1.32574						1	0.582802	1	0.881178
ID0521	PLS	TG 44:2	1.56638						1.56638						1	0.303295	1	0.89267
ID0522	PLS	TG 44:1	1.54829						1.54829	-0.456152	1.03864	2.26879	0.732679	7.58068	3	0.573277	1	0.865447
ID0523	PLS	TG 44:0	1.31817	0.574271	-0.489447	1.5091	0.572424	21.304	1.31817	-0.436137	0.879177	1.96282	0.744527	7.75899	5	0.732346	1	0.862213
ID0524	PLS	TG 45:3	1.53452	1.0519	-0.0907527	2.11161	0.688039	23.6713	1.53452	-0.45869	1.14871	2.47381	0.806057	7.45115	5	0.331779	1	0.891109
ID0525	PLS	TG 45:2	1.5636	1.74796	-0.303639	3.54827	1.13465	23.343	1.5636						2	0.816894	1	0.842719
ID0526	PLS	TG 45:1	1.29219	1.17352	-0.132685	2.36199	0.913946	23.5699	1.29219						2	0.715513	1	0.804697
ID0527	PLS	TG 45:0	1.27898	1.29405	-0.14581	2.60447	1.01818	23.5714	1.27898						2	0.966156	1	0.668167
ID0528	PLS	TG 46:5	1.21627	0.392904	-0.686253	1.58154	0.650159	19.9862	1.21627						2	0.399543	1	0.893102
ID0529	PLS	TG 46:4 (1)	1.31414						1.31414						1	0.526492	1	0.870752
ID0530	PLS	TG 46:4 (2)	1.36883						1.36883	-0.435867	0.963126	2.11432	0.772312	7.62329	3	0.855711	1	0.794815
ID0531	PLS	TG 46:3	1.40239						1.40239						1	0.543933	1	0.860345
ID0532	PLS	TG 46:2	1.26046	0.584285	-0.728098	1.8671	0.74064	20.5831	1.26046	-0.382591	0.842521	1.85064	0.734111	7.6282	5	0.832545	1	0.888206
ID0533	PLS	TG 46:1	1.32972						1.32972	-0.461844	0.821533	1.8849	0.708763	7.95624	3	0.613959	1	0.882285
ID0534	PLS	TG 46:0	1.18388	0.701912	-0.562501	1.79899	0.759782	21.4195	1.18388						2	0.779514	1	0.792469
ID0535	PLS	TG 47:4	1.79454	2.45829	-0.671178	5.09653	1.42001	22.9819	1.79454						2	0.883022	1	0.835311
ID0536	PLS	TG 47:3	1.52715	1.11015	-0.190174	2.25263	0.737528	23.352	1.52715	-0.462665	1.13898	2.45873	0.805007	7.47383	5	0.781009	1	0.876235
ID0537	PLS	TG 47:2	1.37773	1.52551	-0.371888	3.14037	1.13969	23.0866	1.37773						2	0.960712	1	0.539694
ID0538	PLS	TG 47:1	1.26096	1.03695	-0.159046	2.09815	0.831965	23.4187	1.26096						2	0.962611	1	0.602253
ID0539	PLS	TG 48:6 (1)	1.12136						1.85347	-0.577451	1.27947	2.80748	0.757356	7.61938	3	0.945454	2	0.581847
ID0540	PLS	TG 48:6 (2)	1.41148						1.41148	-0.374831	0.940665	2.02519	0.717398	7.4484	3	0.72678	1	0.87903
ID0541	PLS	TG 48:4 (2)	1.31482						1.31482	-0.432951	0.688013	1.6258	0.618259	8.14542	3	0.532338	1	0.738439
ID0542	PLS	TG 48:4 (1)	1.40601	0.447057	-0.846654	1.91487	0.68096	19.8557	1.40601	-0.436831	1.03567	2.24805	0.799444	7.52463	5	0.675956	1	0.872001
ID0543	PLS	TG 48:3	1.30011	0.446228	-0.698481	1.6577	0.637526	20.1715	1.30011	-0.347607	0.822882	1.78658	0.687088	7.5267	5	0.659262	1	0.876645
ID0544	PLS	TG 48:2	1.13664	0.470711	-0.569563	1.4778	0.650072	20.6381	1.13664	-0.120485	0.498091	1.02491	0.450852	6.90655	5	0.538455	1	0.892159
ID0545	PLS	TG 48:1	1.18043	0.582408	-0.656295	1.7549	0.743333	20.7724	1.18043						2	0.93834	1	0.66788
ID0546	PLS	TG 48:0	1.14875	0.533588	-0.532245	1.50732	0.656066	21.0048	1.14875						2	0.472691	1	0.854071
ID0547	PLS	TG 50:8	1.31322						1.31322	-0.64481	0.996874	2.37448	0.904065	8.19307	3	0.806284	1	0.540538
ID0548	PLS	TG 49:1	1.18792	0.62124	-0.0929072	1.2563	0.52878	23.433	1.18792	0.62124	-0.0929072	1.2563	0.52878	23.433	4	0.825648	1	0.551053
ID0549	PLS	TG 50:7	1.23244						1.23244	-0.254888	0.77519	1.63204	0.662118	7.21341	3	0.861561	1	0.871531
ID0550	PLS	TG 50:6 (2)	1.25808	0.569827	-0.447682	1.44931	0.575999	21.4563	1.25808	-0.32263	0.794309	1.71466	0.68146	7.47373	5	0.755992	1	0.83098
ID0551	PLS	TG 50:6 (1)	1.28171						1.28171	-0.314296	0.810328	1.73829	0.678114	7.41329	3	0.661591	1	0.84318
ID0552	PLS	TG 50:4 (1)	1.21223	0.606052	-0.960819	2.27198	0.937108	20.1495	1.21223						2	0.942099	1	0.575307
ID0553	PLS	TG 50:4 (2)	1.56763	0.609226	-0.583707	1.68745	0.538217	21.0817	1.0443						2	0.870209	2	0.760545
ID0554	PLS	TG 50:3	1.17155	0.418818	-0.601989	1.4667	0.625966	20.3218	1.17155						2	0.925108	1	0.772842
ID0555	PLS	TG 50:2	1.18343	0.411187	-0.447669	1.2157	0.513635	20.8378	1.18343	0.411187	-0.447669	1.2157	0.513635	20.8378	4	0.549577	1	0.887787
ID0556	PLS	TG 50:1	1.11959	0.350483	-0.349632	0.990112	0.442175	21.0046	1.11959	0.350483	-0.349632	0.990112	0.442175	21.0046	4	0.486114	1	0.781008
ID0557	PLS	TG 51:4	1.73992	0.775221	-0.383474	1.72976	0.497082	22.2453	1.04736	0.775221	-0.383474	1.72976	0.825776	22.2453	4	0.677671	2	0.933291
ID0558	PLS	TG 51:3	1.22468	0.616929	-0.193869	1.29335	0.528035	22.837	1.22468	0.616929	-0.193869	1.29335	0.528035	22.837	4	0.963087	1	0.759619
ID0559	PLS	TG 51:2	1.25161	0.635364	-0.191543	1.32722	0.530203	22.8816	1.25161	0.635364	-0.191543	1.32722	0.530203	22.8816	4	0.971216	1	0.672515
ID0560	PLS	TG 52:8	1.07944						1.07944	-0.419968	0.698646	1.63031	0.755163	8.06739	3	0.983389	1	0.871102
ID0561	PLS	TG 51:1	1.23078	0.457828	-0.100429	0.937427	0.380826	23.1752	0.944498	0.457828	-0.100429	0.937427	0.496257	23.1752	4	0.924625	2	0.538835
ID0562	PLS	TG 52:6 (1)	1.20833	0.475757	-0.52622	1.4188	0.587094	20.8078	1.20833						2	0.614372	1	0.843988
ID0563	PLS	TG 52:6 (2)	1.22171	0.628993	-0.611287	1.7542	0.71793	21.0545	1.22171						2	0.824707	1	0.610876
ID0564	PLS	TG 52:4 (2)	1.19534	0.438766	-0.580334	1.45506	0.608643	20.4728	1.19534						2	0.952469	1	0.609685
ID0565	PLS	TG 52:4 (1)	1.15482	0.288828	-0.336629	0.887109	0.38409	20.7086	1.15482	0.288828	-0.336629	0.887109	0.38409	20.7086	4	0.463727	1	0.883727
ID0566	PLS	TG 52:3	1.22007	0.435201	-0.664037	1.58789	0.650735	20.216	1.22007						2	0.651654	1	0.805755
ID0567	PLS	TG 52:2	1.2196	0.34448	-0.351594	0.984448	0.403594	20.961	1.2196	0.34448	-0.351594	0.984448	0.403594	20.961	4	0.477002	1	0.846914
ID0568	PLS	TG 52:1	1.06893	0.275967	-0.284498	0.792709	0.370794	20.9419	1.06893	0.275967	-0.284498	0.792709	0.370794	20.9419	4	0.613242	1	0.824487
ID0569	PLS	TG 53:6	1.15631	0.523346	-0.210209	1.12797	0.487744	22.5411	1.15631	0.523346	-0.210209	1.12797	0.487744	22.5411	4	0.915413	1	0.830758
ID0570	PLS	TG 53:3	1.11755	0.462126	-0.100663	0.945925	0.423214	23.1808	1.11755	0.462126	-0.100663	0.945925	0.423214	23.1808	4	0.97286	1	0.842036
ID0571	PLS	TG 53:2	1.17047	0.54319	-0.251621	1.19728	0.51145	22.343	1.17047	0.54319	-0.251621	1.19728	0.51145	22.343	4	0.951546	1	0.860562
ID0572	PLS	TG 54:8	1.06743						1.06743						1	0.541887	1	0.867594
ID0573	PLS	TG 54:7	1.24222	0.423892	-0.633017	1.52367	0.613289	20.2539	1.24222						2	0.880825	1	0.864106
ID0574	PLS	TG 54:6 (2)	1.19619						1.19619						1	0.503713	1	0.851763
ID0575	PLS	TG 54:6 (1)	1.38661	0.379966	-0.767376	1.71259	0.617546	19.7562	1.38661	0.379966	-0.767376	1.71259	0.617546	19.7562	4	0.875568	1	0.882093
ID0576	PLS	TG 54:5	1.16015	0.257702	-0.348916	0.867532	0.373889	20.4299	1.16015						2	0.560901	1	0.873996
ID0577	PLS	TG 54:3	1.17223	0.320346	-0.309997	0.89156	0.380284	21.0627	1.17223	0.320346	-0.309997	0.89156	0.380284	21.0627	4	0.712661	1	0.653947
ID0578	PLS	TG 54:2	1.09807	0.279783	-0.302822	0.824572	0.375465	20.849	1.09807	0.279783	-0.302822	0.824572	0.375465	20.849	4	0.731868	1	0.769783
ID0579	PLS	TG 54:1	1.05763	0.264779	-0.292753	0.789462	0.373223	20.8085	1.05763	0.264779	-0.292753	0.789462	0.373223	20.8085	4	0.916658	1	0.890316
ID0580	PLS	TG 56:9	1.04812						1.04812						1	0.600271	1	0.870404
ID0581	PLS	TG 55:2	1.02506	0.341145	-0.350235	0.977843	0.47697	20.9498	1.02506	0.341145	-0.350235	0.977843	0.47697	20.9498	4	0.975501	1	0.832844
ID0582	PLS	TG 56:8 (1)	1.09199						1.09199						1	0.894726	1	0.857679
ID0583	PLS	TG 56:8 (2)	1.1679						1.1679						1	0.864689	1	0.885834
ID0584	PLS	TG 56:5	1.24848	0.329444	-0.421992	1.07072	0.42881	20.5319	1.24848						2	0.433589	1	0.891485
ID0585	PLS	TG 56:3	1.19328	0.352282	-0.442831	1.13173	0.474209	20.5669	1.19328	0.352282	-0.442831	1.13173	0.474209	20.5669	4	0.952824	1	0.842275
ID0586	PLS	TG 56:2	1.15311	0.317514	-0.501438	1.18702	0.514703	20.1562	1.15311	0.317514	-0.501438	1.18702	0.514703	20.1562	4	0.978183	1	0.885454
ID0587	PLS	TG 56:1	1.07823	0.283835	-0.41558	1.00652	0.466744	20.2888	1.07823	0.283835	-0.41558	1.00652	0.466744	20.2888	4	0.9793	1	0.778933
ID0588	PLS	TG 58:11	1.07329						1.07329						1	0.630782	1	0.891509
ID0589	PLS	TG 58:10 (2)	1.15969	0.103513	-0.396997	0.820541	0.353777	18.9743	1.15969						2	0.406379	1	0.721407
ID0590	PLS	TG 58:10 (1)	1.02919						1.02919						1	0.405496	1	0.891342
ID0591	PLS	TG 57:2	1.06707	0.333097	-0.535256	1.26088	0.590811	20.1263	1.06707	0.333097	-0.535256	1.26088	0.590811	20.1263	4	0.976845	1	0.887328
ID0592	PLS	TG 58:8	1.06545	0.0806035	-0.269728	0.563029	0.26422	19.1092	1.06545						2	0.649467	1	0.845046
ID0593	PLS	TG 58:5	1.1054	0.239473	-0.316908	0.794426	0.359339	20.4718	1.1054	0.239473	-0.316908	0.794426	0.359339	20.4718	4	0.794288	1	0.878456
ID0594	PLS	TG 58:3	1.14498	0.321672	-0.591323	1.34631	0.587915	19.903	1.14498	0.321672	-0.591323	1.34631	0.587915	19.903	4	0.984011	1	0.892615
ID0595	PLS	TG 58:2	1.10082	0.290211	-0.554986	1.25257	0.568924	19.8404	1.10082	0.290211	-0.554986	1.25257	0.568924	19.8404	4	0.982219	1	0.890987
ID0596	PLS	TG 60:12	1.12917						1.12917						1	0.719701	1	0.845787
ID0597	PLS	TG 60:11	1.03802						1.03802						1	0.69393	1	0.877389
ID0598	PLS	TG 60:10	0.974321						0.974321						1	0.643372	1	0.891214
ID0599	PLS	TG 60:6	1.18668	0.237085	-0.3668	0.873502	0.368046	20.1918	1.18668	0.237085	-0.3668	0.873502	0.368046	20.1918	4	0.8484	1	0.892744
ID0600	PLS	TG 60:4	1.19221	0.289119	-0.663125	1.44682	0.60678	19.5705	1.19221	0.289119	-0.663125	1.44682	0.60678	19.5705	4	0.982518	1	0.890209
ID0601	PLS	TG 60:2	1.15544	0.2768	-0.56957	1.26654	0.548074	19.7279	1.15544	0.2768	-0.56957	1.26654	0.548074	19.7279	4	0.982204	1	0.887771
ID0602	PLS	TG 62:14	1.12013						1.12013	-0.289323	0.229876	0.739056	0.329897	9.43545	3	0.475011	1	0.891133
ID0603	PLS	TG 62:11	1.01745	0.0855941	-0.307144	0.637696	0.313381	19.0381	1.01745						2	0.579476	1	0.84971
ID0605	PLS	1-Methyladenosine	0.987872						0.987872						1	0.894856	1	0.892091
ID0606	PLS	1-Methylhistidine	0.998667						0.998667	0.0788673	0.224538	0.475971	0.238303	4.70977	3	0.863503	1	0.891721
ID0607	PLS	1-Methyluric acid	0.959532						0.959532						1	0.786231	1	0.799383
ID0610	PLS	2-Hydroxybutyric acid	0.954511						0.954511	0.257923	-0.0578641	0.528669	0.276932	23.157	3	0.846504	1	0.893163
ID0612	PLS	3-Hydroxybutyric acid	1.20195	-0.0254801	0.384664	0.771014	0.320735	6.25265	1.20195	-0.0254801	0.384664	0.771014	0.320735	6.25265	4	0.365236	1	0.891587
ID0613	PLS	3-Hydroxyisobutyric acid	0.999984						0.999984						1	0.520638	1	0.884954
ID0614	PLS	3-Indoxyl sulfate	1.11348	0.280525	0.28796	0.804027	0.361043	3.04995	1.11348	0.280525	0.28796	0.804027	0.361043	3.04995	4	0.652793	1	0.781045
ID0615	PLS	4-Acetamidobutanoic acid	0.959043						0.959043						1	0.881319	1	0.87274
ID0617	PLS	4-Hydroxyisoleucine	1.04774						1.04774						1	0.415842	1	0.778748
ID0618	PLS	4-Pyridoxic acid	1.29668	-0.104998	-0.910228	1.83253	0.706621	17.5613	0.943542						2	0.972835	2	0.731099
ID0619	PLS	5-Aminovaleric acid betaine	1.08462						1.08462						1	0.598698	1	0.883251
ID0620	PLS	5-Methyl-2'-deoxycytidine	0.996782	0.0843956	-0.186334	0.409111	0.205216	19.6245	0.996782	0.0843956	-0.186334	0.409111	0.205216	19.6245	4	0.623704	1	0.879977
ID0622	PLS	Acetyl-beta-alanine	0.981011	0.0986152	0.135233	0.334741	0.17061	3.5933	0.981011	0.0986152	0.135233	0.334741	0.17061	3.5933	4	0.539485	1	0.882045
ID0623	PLS	Acetylcholine	1.10178						1.10178						1	0.530307	1	0.732637
ID0624	PLS	Aconitic acid, cis-	1.30591						1.30591						1	0.673504	1	0.892692
ID0625	PLS	Aconitic acid, trans-	0.9777						0.9777	0.349951	-0.499683	1.22008	0.623954	20.3337	3	0.815393	1	0.890651
ID0626	PLS	Adenine	1.06564	0.185798	0.144287	0.470488	0.220754	2.52215	1.06564						2	0.694034	1	0.883161
ID0627	PLS	Adenosine 3'-monophosphate	1.43357						1.43357						1	0.911024	1	0.840869
ID0629	PLS	Adenosine	1.79789						1.79789						1	0.921248	1	0.888571
ID0632	PLS	Ala-Ala	1.1624						1.1624						1	0.888604	1	0.851728
ID0633	PLS	Ala-Ile	1.02931						1.02931						1	0.855865	1	0.892975
ID0634	PLS	Ala-Leu	5.6651	-1.25326	8.87777	17.9316	1.58264	6.53568	1.05121						2	0.984267	2	0.884616
ID0635	PLS	Alanine	0.987885						0.987885						1	0.918941	1	0.854728
ID0636	PLS	Ala-Val	1.14972						1.14972						1	0.720659	1	0.880025
ID0637	PLS	Allantoin	1.00058						1.00058	0.126375	0.0302263	0.25988	0.129865	0.896748	3	0.528637	1	0.848454
ID0638	PLS	Allothreonine	1.14469	-0.285129	-0.0844674	0.594756	0.259789	13.1001	0.943787	0.271898	-0.243894	0.730515	0.387012	21.2072	5	0.761432	2	0.569125
ID0639	PLS	alpha-Aminoadipic acid	1.01048						1.01048						1	0.666747	1	0.885974
ID0640	PLS	alpha-Hydroxyglutaric acid	1.04497						1.04497	0.265164	-0.116128	0.578956	0.277019	22.4233	3	0.581308	1	0.775988
ID0641	PLS	alpha-Ketoglutaric acid	1.01409						1.01409						1	0.931347	1	0.880159
ID0642	PLS	Anserine	1.12435						1.12435						1	0.809622	1	0.886971
ID0644	PLS	Arginine	1.05933						1.05933						1	0.857803	1	0.874654
ID0648	PLS	Asparagine	1.03888						1.03888	0.0623187	-0.179065	0.379198	0.182502	19.2793	3	0.842038	1	0.866814
ID0649	PLS	Aspartic acid	1.0753						1.0753						1	0.626737	1	0.867839
ID0650	PLS	Betaine	0.995601	0.0391947	-0.121452	0.25524	0.128184	19.1924	0.995601	0.0391947	-0.121452	0.25524	0.128184	19.1924	4	0.583865	1	0.848372
ID0652	PLS	Biopterin	1.06292						1.06292						1	0.891676	1	0.893171
ID0654	PLS	Carnitine	1.02504						1.02504	-0.150689	-0.115259	0.37943	0.18508	14.4941	3	0.93683	1	0.834953
ID0655	PLS	Carnosine	1.24795						1.24795						1	0.541637	1	0.891903
ID0656	PLS	Choline	1.02999	-0.0362162	-0.204642	0.415645	0.201772	17.3309	1.02999	-0.0362162	-0.204642	0.415645	0.201772	17.3309	4	0.500119	1	0.8828
ID0657	PLS	Citric acid	1.02888	0.309216	0.115673	0.660287	0.320878	1.36734	1.02888	0.309216	0.115673	0.660287	0.320878	1.36734	4	0.512195	1	0.733541
ID0658	PLS	Citrulline	0.980956						0.980956	0.163515	-0.102504	0.385975	0.196734	21.8612	3	0.652123	1	0.814694
ID0659	PLS	Creatine	1.008						1.008						1	0.72656	1	0.751589
ID0660	PLS	Creatinine	0.994468						0.994468						1	0.584875	1	0.892538
ID0661	PLS	Cysteic acid	1.00684						1.00684						1	0.884487	1	0.840558
ID0662	PLS	Cysteine-glutathione disulfide	1.0485						1.0485						1	0.856506	1	0.892061
ID0663	PLS	Cysteine-S-sulfate	1.24059						1.24059						1	0.878501	1	0.866149
ID0664	PLS	Cystine	1.03144	-0.287047	-0.45673	1.07889	0.522999	15.8568	1.03144						2	0.509412	1	0.805586
ID0671	PLS	Cytidine	1.06615	-0.171165	-0.284699	0.664382	0.311579	15.9323	1.06615						2	0.467601	1	0.889209
ID0672	PLS	Cytosine	1.21054	0.255968	-0.577876	1.26406	0.522104	19.5927	1.21054	0.611838	0.467993	1.5406	0.636327	2.49415	5	0.560429	1	0.892825
ID0673	PLS	Daidzein 4'-sulfate	1.30657	0.0613202	-0.463856	0.935784	0.358107	18.502	0.977719	0.0613202	-0.463856	0.935784	0.478555	18.502	4	0.478022	2	0.594843
ID0674	PLS	Daidzein	1.13772	0.0471133	-0.953984	1.91029	0.839526	18.1885	1.13772						2	0.483751	1	0.544182
ID0675	PLS	Deoxycytidine	0.989318						0.989318						1	0.711759	1	0.873056
ID0676	PLS	Dimethylarginine	1.0103	-0.0349568	0.336425	0.676473	0.334788	6.39547	1.0103						2	0.982067	1	0.869163
ID0677	PLS	Disaccharide	2.294						2.294						1	0.918419	1	0.685337
ID0678	PLS	Ectoine	1.03591	0.154927	-0.409096	0.874899	0.422284	19.3828	1.03591	0.154927	-0.409096	0.874899	0.422284	19.3828	4	0.974196	1	0.670773
ID0679	PLS	Ergothioneine	1.60239	-0.0425339	-1.51982	3.04084	0.948847	17.8931	1.02536						2	0.954373	2	0.992292
ID0683	PLS	Fumaric acid	1.03365						1.03365	0.313687	-0.0729658	0.644123	0.311577	23.127	3	0.587259	1	0.890018
ID0685	PLS	gamma-Glu-Gln	1.01116						1.01116	0.149281	0.0207404	0.301431	0.149052	0.527317	3	0.341743	1	0.798478
ID0686	PLS	gamma-Glu-Glu	1.1219						1.1219						1	0.622436	1	0.892544
ID0687	PLS	gamma-Glu-Leu	0.997172						0.997172	0.167353	-0.123242	0.41567	0.208424	21.5754	3	0.850964	1	0.893072
ID0688	PLS	gamma-Glu-Tyr	0.985577	-0.0117314	-0.192589	0.385891	0.195769	17.7676	0.985577	0.248294	-0.0868153	0.526068	0.266883	22.7152	5	0.519217	1	0.820974
ID0690	PLS	Genistein-4'-glucuronide	1.03656	0.224468	-0.453001	1.01113	0.487733	19.7573	1.03656	0.224468	-0.453001	1.01113	0.487733	19.7573	4	0.914577	1	0.845385
ID0692	PLS	Gluconic acid	0.979667						0.979667	0.147546	-0.187007	0.476409	0.243148	20.5515	3	0.73483	1	0.68799
ID0694	PLS	Glucose	1.008						1.008						1	0.893193	1	0.842808
ID0695	PLS	Glucuronic acid	0.970824	0.194649	0.0133967	0.390219	0.200973	0.262478	0.970824	0.194649	0.0133967	0.390219	0.200973	0.262478	4	0.971172	1	0.858375
ID0696	PLS	Glu-Gln	1.04125						1.04125						1	0.844149	1	0.841196
ID0698	PLS	Glu-Lys	1.02367						1.02367						1	0.502969	1	0.888157
ID0699	PLS	Glu-Phe	1.00429						1.00429	0.102118	-0.284873	0.605246	0.30133	19.3147	3	0.792606	1	0.876889
ID0700	PLS	Glutamic acid	1.3139						1.3139						1	0.712377	1	0.889518
ID0701	PLS	Glutamine	1.01038						1.01038						1	0.523725	1	0.891367
ID0702	PLS	Glutaric acid	1.22317						1.22317						1	0.659701	1	0.89283
ID0705	PLS	Glycero-3-phosphocholine	1.88						1.88						1	0.789287	1	0.862472
ID0706	PLS	Glycine	1.09828	0.107556	0.174071	0.409237	0.186308	3.88591	0.981782						2	0.714053	2	0.565073
ID0707	PLS	Glycocholic acid	1.25227						1.25227						1	0.446683	1	0.884169
ID0708	PLS	Gly-Glu	0.986814	0.172616	0.00406785	0.345327	0.174971	0.0899984	0.986814	0.172616	0.00406785	0.345327	0.174971	0.0899984	4	0.944493	1	0.634318
ID0709	PLS	Gly-Leu	1.22443						1.22443						1	0.780621	1	0.870919
ID0713	PLS	Hippuric acid	1.35699	-0.104214	-0.746065	1.50662	0.555133	17.4699	0.977669						2	0.899431	2	0.780911
ID0715	PLS	Histidine	1.04041	0.144458	-0.136935	0.398092	0.191315	21.1021	1.04041	0.144458	-0.136935	0.398092	0.191315	21.1021	4	0.914686	1	0.886265
ID0717	PLS	Hypotaurine	1.19578						1.19578						1	0.450429	1	0.836886
ID0718	PLS	Hypoxanthine	17.1335	-9.99346	-23.1713	50.4689	1.47281	16.4447	1.67396						2	0.630199	2	0.500099
ID0723	PLS	Ile-Ser	1.00719						1.00719						1	0.902026	1	0.892697
ID0725	PLS	Indolelactic acid	1.08742	0.243541	-0.0720782	0.507966	0.233565	22.9009	1.08742	0.243541	-0.0720782	0.507966	0.233565	22.9009	4	0.347898	1	0.893174
ID0728	PLS	Isocitric acid	1.20852	0.550278	0.275177	1.23049	0.50909	1.77121	1.20852						2	0.467745	1	0.872612
ID0729	PLS	Isoleucine	1.04178	-0.0455305	-0.201542	0.413243	0.198334	17.1513	1.04178	0.169996	-0.0944029	0.388898	0.18665	22.0637	5	0.361534	1	0.638163
ID0730	PLS	Kynurenine	1.02344						1.02344	0.21481	-0.0445852	0.438777	0.214364	23.2183	3	0.432128	1	0.892975
ID0731	PLS	Lactic acid	0.978639	0.0601742	-0.140305	0.305328	0.155996	19.5476	0.978639	0.0601742	-0.140305	0.305328	0.155996	19.5476	4	0.863136	1	0.890411
ID0732	PLS	Leucine	1.01749						1.01749						1	0.722886	1	0.852049
ID0737	PLS	Lysine	1.1536	-0.151317	0.59984	1.23726	0.53626	6.94388	1.1536						2	0.525308	1	0.892757
ID0738	PLS	Malic acid	1.01276						1.01276	0.248984	-0.0834861	0.525217	0.259299	22.7642	3	0.788105	1	0.885375
ID0739	PLS	Malonic acid	1.03741	0.140685	-0.184752	0.464437	0.223845	20.4859	1.03741	0.140685	-0.184752	0.464437	0.223845	20.4859	4	0.87621	1	0.880255
ID0740	PLS	Methionine sulfoxide	1.10146						1.10146	0.121412	-0.470243	0.971327	0.440927	18.9651	3	0.977928	1	0.882556
ID0741	PLS	Methionine	1.04448	-0.141938	-0.129013	0.383619	0.183641	14.8179	1.04448	0.109857	-0.17913	0.420267	0.201184	20.1013	5	0.480221	1	0.686705
ID0742	PLS	N,N-Dimethylarginine	0.978274						0.978274						1	0.803706	1	0.889633
ID0743	PLS	N,N-Dimethylguanosine	1.00217						1.00217						1	0.752365	1	0.668072
ID0744	PLS	N,N-Dimethylvaline	0.974909	0.2117	-0.104273	0.471974	0.24206	22.2518	0.974909	0.2117	-0.104273	0.471974	0.24206	22.2518	4	0.926446	1	0.811087
ID0745	PLS	N1-Acetylspermidine	1.01174	-0.0831857	0.285342	0.594441	0.293771	7.08353	1.01174						2	0.641227	1	0.651199
ID0747	PLS	N6-Threonylcarbamoyladenosine	1.01092						1.01092						1	0.533517	1	0.893137
ID0748	PLS	N-Acetylalanine	1.01807	-0.0912596	-0.142114	0.337785	0.165895	15.8195	1.01807						2	0.492812	1	0.845299
ID0749	PLS	N-Acetylarginine	1.02446						1.02446	0.268147	-0.0184468	0.537561	0.262363	23.7376	3	0.885483	1	0.890993
ID0750	PLS	N-Acetylaspartic acid	1.00539						1.00539	0.212455	-0.0588721	0.440922	0.219279	22.9674	3	0.501349	1	0.887877
ID0752	PLS	N-Acetylcarnosine	1.00884	-0.156866	-0.161453	0.450218	0.223136	15.055	1.00884	0.164905	-0.0669145	0.355928	0.176404	22.5276	5	0.426009	1	0.502282
ID0753	PLS	N-Acetylcitrulline	0.987924						0.987924	0.233236	-0.136126	0.540109	0.273355	21.982	3	0.844191	1	0.85311
ID0754	PLS	N-Acetylgalactosamine 4-sulfate	1.04457						1.04457	0.0182214	0.184097	0.369994	0.177104	5.62316	3	0.449104	1	0.877427
ID0755	PLS	N-Acetylglucosamine 6-phosphate	1.16384						1.16384						1	0.939017	1	0.879747
ID0756	PLS	N-Acetylglucosaminylasparagine	1.02582						1.02582						1	0.926614	1	0.884124
ID0757	PLS	N-Acetylglutamic acid	1.07542						1.07542						1	0.452154	1	0.863674
ID0758	PLS	N-Acetylhistamine	1.00698						1.00698						1	0.838577	1	0.803961
ID0759	PLS	N-Acetylhistidine	1.11101	-0.0918007	-0.371603	0.765549	0.344529	17.0749	0.947317						2	0.921707	2	0.510769
ID0760	PLS	N-Acetylleucine	1.06112						1.06112						1	0.72991	1	0.771798
ID0761	PLS	N-Acetylmethionine	1.07108	-0.119262	-0.271282	0.59268	0.276673	16.4179	1.07108						2	0.777816	1	0.809591
ID0762	PLS	N-Acetylneuraminate	1.01889	0.128648	0.245458	0.554257	0.271992	4.15602	1.01889						2	0.681081	1	0.88862
ID0763	PLS	N-Acetylornithine	1.01777						1.01777	0.208359	-0.169877	0.537668	0.264139	21.3873	3	0.499267	1	0.687085
ID0764	PLS	N-Acetylphenylalanine	1.0116	-0.000896213	-0.228219	0.456441	0.225602	17.985	1.0116	-0.000896213	-0.228219	0.456441	0.225602	17.985	4	0.857062	1	0.891038
ID0765	PLS	N-Acetylputrescine	1.08364						1.08364						1	0.762983	1	0.889183
ID0766	PLS	N-Acetyl-S-benzylcysteine	1.35514						1.35514						1	0.498318	1	0.890728
ID0767	PLS	N-Acetylserine	1.03798						1.03798						1	0.63184	1	0.761491
ID0768	PLS	N-Acetylthreonine	0.986752						0.986752						1	0.637683	1	0.889817
ID0769	PLS	N-Acetylvaline	1.32484	-0.473659	0.382326	1.21742	0.459458	9.40603	1.32484	-0.473659	0.382326	1.21742	0.459458	9.40603	4	0.745135	1	0.796633
ID0770	PLS	N-epsilon-Methyllysine	1.03038	0.173664	0.0495571	0.361193	0.175271	1.06178	1.03038	0.173664	0.0495571	0.361193	0.175271	1.06178	4	0.522352	1	0.88872
ID0771	PLS	N-gamma-Glu-Leu	0.992457						0.992457						1	0.56327	1	0.891297
ID0772	PLS	Nicotinamide	1.08548	0.090333	-0.578849	1.17171	0.539718	18.5913	1.08548						2	0.943475	1	0.787052
ID0773	PLS	Nicotinic acid	1.42752						1.42752						1	0.875509	1	0.889925
ID0774	PLS	Ophthalmic acid	1.58283	1.07476	1.2959	3.36718	1.06366	3.35528	1.58283						2	0.458396	1	0.797351
ID0775	PLS	Ornithine	1.0605						1.0605						1	0.732181	1	0.882433
ID0776	PLS	Orotic acid	1.0121						1.0121						1	0.712302	1	0.892337
ID0777	PLS	Oxalic acid	1.15604	0.442524	0.115261	0.914577	0.395564	0.973271	1.15604						2	0.507977	1	0.89315
ID0778	PLS	Pantothenic acid	0.997279	-0.0592474	-0.214929	0.445891	0.223554	16.9726	0.997279						2	0.593727	1	0.859507
ID0780	PLS	Phenol sulfate	1.30346	0.683894	0.425003	1.61039	0.617735	2.12391	1.30346	0.683894	0.425003	1.61039	0.617735	2.12391	4	0.609142	1	0.875492
ID0781	PLS	Phenylacetaldehyde	1.14941						1.00338						1	0.644367	2	0.542125
ID0782	PLS	Phenylacetylaspartic acid	1.0369	0.0820478	-0.269583	0.563585	0.271764	19.1285	1.0369	0.0820478	-0.269583	0.563585	0.271764	19.1285	4	0.377687	1	0.874484
ID0783	PLS	Phenylalanine	1.02339						1.02339	0.0954584	-0.248864	0.533087	0.260452	19.399	3	0.468233	1	0.609546
ID0786	PLS	Pipecolic acid	1.11884						1.11884	0.363391	0.610739	1.42134	0.635185	3.94982	3	0.969408	1	0.547458
ID0787	PLS	Piperidine	2.19995						2.19995						1	0.76611	1	0.866671
ID0788	PLS	Pro-Ala	0.989406						0.989406						1	0.855948	1	0.879863
ID0789	PLS	Pro-Asp	1.05427						1.05427						1	0.80299	1	0.891841
ID0790	PLS	Pro-hydroxy-Pro	1.06143						1.06143	-0.0179461	0.31296	0.626948	0.295333	6.2188	3	0.66502	1	0.853489
ID0791	PLS	Proline	1.00142	-0.0849193	-0.122477	0.298073	0.148825	15.6843	1.00142	0.101611	-0.178976	0.411617	0.205516	19.9723	5	0.480936	1	0.800008
ID0792	PLS	Pro-Pro	1.24966						1.24966						1	0.907315	1	0.878981
ID0793	PLS	Pseudouridine	0.967989						0.967989						1	0.654737	1	0.889933
ID0795	PLS	Pyridoxal	1.06807						1.06807						1	0.731625	1	0.715973
ID0797	PLS	Pyruvic acid	1.08252						1.08252						1	0.714986	1	0.892231
ID0800	PLS	Sarcosine	1.02108						1.02108	0.388595	-0.118137	0.812311	0.397768	22.8727	3	0.981028	1	0.878854
ID0801	PLS	Ser-Glu	1.00726						1.00726						1	0.946043	1	0.87577
ID0802	PLS	Ser-Ile	1.28045						1.28045						1	0.699176	1	0.809018
ID0803	PLS	Serine	1.04837						1.04837						1	0.848007	1	0.811725
ID0805	PLS	Serotonin	3.52898						3.52898						1	0.918253	1	0.892505
ID0807	PLS	Spermidine	1.06553						1.06553						1	0.917723	1	0.734581
ID0809	PLS	Stachydrine (proline betaine)	0.988709	0.0601363	-0.191151	0.400775	0.202676	19.1642	0.988709	0.0601363	-0.191151	0.400775	0.202676	19.1642	4	0.640337	1	0.87774
ID0810	PLS	Suberic acid	1.10888						1.10888						1	0.75908	1	0.776424
ID0811	PLS	Succinic acid	1.32035						1.32035						1	0.676459	1	0.892819
ID0812	PLS	Sucrose	1.17162						1.17162						1	0.54351	1	0.89315
ID0813	PLS	Taurine	1.04916						1.04916	-0.228245	-0.294554	0.745272	0.355177	15.4819	3	0.616639	1	0.886385
ID0815	PLS	Thiamine	1.05337	-0.0936278	-0.243998	0.522691	0.248104	16.6005	1.05337						2	0.40669	1	0.855704
ID0816	PLS	Threonine	1.0422	-0.231772	0.0164981	0.464717	0.222949	11.7286	1.0422	0.249017	-0.260537	0.720802	0.345807	20.9137	5	0.772826	1	0.86969
ID0818	PLS	Thr-Thr	2.07807						2.07807						1	0.848639	1	0.886098
ID0819	PLS	Thymidine	0.991275						0.991275						1	0.837969	1	0.88777
ID0820	PLS	Thymine	0.990562						0.990562						1	0.853143	1	0.88778
ID0821	PLS	TMAO	1.26708						1.26708	0.639539	1.17085	2.66826	1.05292	4.09039	3	0.973312	1	0.71557
ID0822	PLS	trans-Crotonobetaine	1.00609						1.00609						1	0.924789	1	0.886053
ID0823	PLS	Trigonelline	1.01276	0.117946	-0.246768	0.547013	0.270061	19.7031	1.01276	0.117946	-0.246768	0.547013	0.270061	19.7031	4	0.975555	1	0.893224
ID0824	PLS	Trimethyllysine	1.00527						1.00527	0.0355561	-0.12128	0.252769	0.125722	19.0893	3	0.462088	1	0.87478
ID0826	PLS	Tryptamine	1.07364						1.07364						1	0.948745	1	0.825569
ID0827	PLS	Tryptophan	1.11096	-0.140166	-0.39987	0.84745	0.381405	16.7122	0.938725	0.136816	-0.169454	0.435584	0.232008	20.5945	5	0.962065	2	0.944107
ID0828	PLS	Tyramine	0.999222						0.999222						1	0.755021	1	0.786143
ID0829	PLS	Tyrosine	0.9879	-0.0909725	-0.245809	0.524207	0.265314	16.6461	0.9879	0.173898	-0.122895	0.425881	0.215549	21.6501	5	0.922128	1	0.725932
ID0830	PLS	Urea	0.992955						0.992955	0.0695101	-0.127771	0.29091	0.146487	19.9031	3	0.806661	1	0.845522
ID0831	PLS	Uric acid	1.16544						1.16544						1	0.873773	1	0.882879
ID0836	PLS	Uridine	1.1438						1.1438						1	0.790525	1	0.856679
ID0837	PLS	Urocanic acid	1.18691						1.18691						1	0.903958	1	0.888456
ID0840	PLS	Val-Gln	1.01508						1.01508						1	0.858174	1	0.889341
ID0841	PLS	Val-Glu	1.04995						1.04995						1	0.819501	1	0.891886
ID0842	PLS	Val-Ile	0.995637						0.995637						1	0.930536	1	0.880139
ID0847	PLS	Vanillin-4-sulfate	1.1604						1.1604						1	0.780931	1	0.884708
ID0850	PLS	Xanthosine	1.33234						1.33234						1	0.806767	1	0.890123
ID0851	PLS	Xanthurenic acid	1.00586	-0.161489	-0.281911	0.649777	0.322997	16.013	1.00586	0.159892	-0.452632	0.960085	0.477247	19.2971	5	0.853784	1	0.890337
ID0001	LIV	CAR 2:0	1.20276	-0.230435	0.195245	0.604055	0.251111	9.31505	1.20276	-0.230435	0.195245	0.604055	0.251111	9.31505	4	0.444005	1	0.891104
ID0002	LIV	CAR 3:0	1.17492						1.17492						1	0.550858	1	0.892592
ID0003	LIV	CAR 4:0	1.14044						1.14044						1	0.896424	1	0.892247
ID0004	LIV	CAR 4:0;O	1.11926						1.11926						1	0.695573	1	0.876121
ID0006	LIV	CAR 5:0	1.10723						1.10723						1	0.929687	1	0.88657
ID0007	LIV	CAR 5:1	1.02844						1.02844						1	0.707877	1	0.885043
ID0008	LIV	CAR 6:0	1.20869						1.20869						1	0.844182	1	0.846356
ID0010	LIV	CAR 6:0;O (2)	1.12016						1.12016						1	0.640897	1	0.893228
ID0011	LIV	CAR 8:0	1.41365						1.41365						1	0.706102	1	0.850692
ID0012	LIV	CAR 8:0;O	1.20539						1.20539						1	0.469523	1	0.86303
ID0013	LIV	CAR 10:0	1.65814						1.65814	-0.921564	0.906887	2.5859	0.77976	9.03066	3	0.516101	1	0.759138
ID0014	LIV	CAR 10:0;O	1.33431	-0.557052	0.114651	1.13746	0.426233	11.2247	1.33431	-0.557052	0.114651	1.13746	0.426233	11.2247	4	0.884611	1	0.887763
ID0015	LIV	CAR 10:1	1.14093						1.14093						1	0.507313	1	0.886643
ID0016	LIV	CAR 12:0	1.63556						1.63556	-0.762415	0.94359	2.42622	0.741709	8.59587	3	0.711751	1	0.702558
ID0017	LIV	CAR 12:0;O	1.13831						2.42418	-1.0016	1.22068	3.15801	0.651356	8.62464	3	0.774038	2	0.900214
ID0018	LIV	CAR 14:0	1.41577						1.41577						1	0.440018	1	0.890265
ID0019	LIV	CAR 14:0;O	1.57479						1.57479						1	0.864501	1	0.759817
ID0020	LIV	CAR 14:1	1.49864	-0.453208	0.614654	1.52735	0.509578	8.42685	1.49864	-0.453208	0.614654	1.52735	0.509578	8.42685	4	0.483509	1	0.733746
ID0021	LIV	CAR 14:2;O	1.60013	-0.597311	0.459025	1.50663	0.470783	9.49722	1.60013	-0.597311	0.459025	1.50663	0.470783	9.49722	4	0.406039	1	0.795194
ID0022	LIV	CAR 15:0	1.81102						1.81102						1	0.932822	1	0.874945
ID0023	LIV	CAR 16:0	1.38498						1.38498						1	0.906687	1	0.768115
ID0024	LIV	CAR 16:1 (1)	1.27755						1.27755						1	0.48461	1	0.890067
ID0026	LIV	CAR 16:2	1.48672						1.48672						1	0.500673	1	0.757827
ID0027	LIV	CAR 17:0	1.41123						1.41123						1	0.916073	1	0.886334
ID0028	LIV	CAR 18:0	1.11609						1.11609						1	0.72719	1	0.874997
ID0029	LIV	CAR 18:1	1.28317	-0.393002	0.191902	0.874704	0.340838	10.2649	1.28317	-0.393002	0.191902	0.874704	0.340838	10.2649	4	0.415216	1	0.889221
ID0030	LIV	CAR 18:1;O	1.28184	-0.538226	0.284666	1.21774	0.474996	10.1417	1.28184	-0.538226	0.284666	1.21774	0.474996	10.1417	4	0.858659	1	0.89048
ID0031	LIV	CAR 18:2	1.30349						1.30349						1	0.779017	1	0.891957
ID0032	LIV	CAR 18:3	1.13234						1.13234	-0.447675	0.298153	1.07575	0.47501	9.75575	3	0.721842	1	0.892992
ID0033	LIV	CAR 20:0	0.959386						1.55246	-0.688303	0.827584	2.15282	0.693358	8.65002	3	0.947504	2	0.90412
ID0034	LIV	CAR 20:1	1.2947	-0.36404	0.403814	1.08737	0.419929	8.80232	1.2947	-0.36404	0.403814	1.08737	0.419929	8.80232	4	0.48448	1	0.887743
ID0035	LIV	CAR 20:2	2.29222						2.29222						1	0.827149	1	0.820519
ID0036	LIV	CAR 20:3	1.57642						1.57642						1	0.895821	1	0.780449
ID0037	LIV	CAR 20:4	1.25016						1.25016						1	0.815398	1	0.855901
ID0040	LIV	CE 18:2	1.22975	0.156006	-0.631995	1.30193	0.529348	18.9244	1.22975						2	0.923917	1	0.759259
ID0041	LIV	CE 18:1	1.30882	0.296207	-1.18186	2.43682	0.930925	18.938	1.30882						2	0.740126	1	0.830032
ID0042	LIV	CE 20:4	1.08055	0.0679379	-0.289549	0.594826	0.275241	18.8803	1.08055						2	0.474491	1	0.801937
ID0043	LIV	CE 22:6	1.02557	0.104747	-0.37135	0.771681	0.37622	19.0501	1.02557	-0.0711887	0.360179	0.734294	0.357993	6.74535	5	0.490256	1	0.889629
ID0047	LIV	Cer 34:1;O3	1.25547						1.25547						1	0.914009	1	0.863723
ID0048	LIV	Cer 34:0;O3	1.06261						1.06261	-0.227833	-0.0633633	0.472959	0.222545	13.0361	3	0.938677	1	0.823998
ID0050	LIV	Cer 38:0;O3	1.12211						1.12211						1	0.810272	1	0.778243
ID0051	LIV	Cer 40:0;O3	0.98914						0.98914						1	0.66193	1	0.887496
ID0052	LIV	Cer 41:0;O3	0.990852						0.990852						1	0.940134	1	0.890914
ID0053	LIV	Cer 42:2;O3	0.996311						0.996311	-0.151541	0.104399	0.368044	0.184703	9.69576	3	0.776698	1	0.893238
ID0054	LIV	Cer 42:1;O3	1.01195						1.01195						1	0.426959	1	0.857222
ID0055	LIV	Cer 42:0;O3	1.01846						1.01846						1	0.89451	1	0.888649
ID0056	LIV	Cer 43:1;O3	1.01942						1.01942						1	0.697694	1	0.846475
ID0057	LIV	Cer 43:0;O3	0.999282						0.999282						1	0.906455	1	0.886621
ID0058	LIV	Cer 44:0;O3	1.02427						1.02427						1	0.78657	1	0.891117
ID0061	LIV	Cer 30:1;O2	1.03263						1.03263						1	0.624867	1	0.863094
ID0062	LIV	Cer 32:1;O2	1.08152						1.08152	-0.207438	0.323366	0.768364	0.355225	8.17867	3	0.975429	1	0.777863
ID0063	LIV	Cer 33:1;O2	1.05897						1.05897						1	0.807863	1	0.871328
ID0064	LIV	Cer 34:2;O2	1.1101	-0.112874	0.312471	0.664466	0.299282	7.32408	1.1101						2	0.553707	1	0.866514
ID0065	LIV	Cer 34:1;O2	1.04975						1.04975						1	0.896424	1	0.880703
ID0066	LIV	Cer 36:2;O2	1.00818						1.00818						1	0.546409	1	0.782569
ID0067	LIV	Cer 36:1;O2	1.04724						1.04724	-0.0291152	0.264083	0.531366	0.253698	6.41943	3	0.614665	1	0.77375
ID0068	LIV	Cer 38:2;O2	1.0702						1.0702	-0.17089	0.235053	0.581217	0.271545	8.40122	3	0.794378	1	0.595858
ID0069	LIV	Cer 38:1;O2	1.05796						1.05796	-0.120984	0.246252	0.548734	0.259336	7.74433	3	0.851708	1	0.765595
ID0070	LIV	Cer 40:2;O2	1.01175						1.01175	-0.0886652	0.150671	0.349646	0.172792	8.0317	3	0.414564	1	0.734535
ID0071	LIV	Cer 40:1;O2	1.08599	0.0527006	-0.216098	0.444863	0.20482	18.9137	1.08599	-0.112384	0.146779	0.369725	0.170225	8.49601	5	0.734175	1	0.881442
ID0072	LIV	Cer 41:2;O2	1.04325	-0.0427072	0.139931	0.292606	0.140238	7.13149	1.04325	-0.0427072	0.139931	0.292606	0.140238	7.13149	4	0.730871	1	0.854259
ID0073	LIV	Cer 41:1;O2	1.06117						1.06117	0.0369416	0.231507	0.468872	0.220923	5.39558	3	0.95062	1	0.726374
ID0074	LIV	Cer 42:3;O2	1.02958						1.02958	-0.0914191	0.17675	0.397985	0.193276	7.82327	3	0.589111	1	0.785678
ID0075	LIV	Cer 42:2;O2	1.02415						1.02415	-0.0800673	0.146361	0.33366	0.162896	7.91207	3	0.727412	1	0.601466
ID0076	LIV	Cer 42:1;O2	1.04097						1.04097	-0.0850925	0.125565	0.303363	0.145711	8.27497	3	0.606424	1	0.832891
ID0077	LIV	Cer 43:1;O2	1.06055	0.036825	-0.226129	0.458216	0.216027	18.6166	1.06055						2	0.680402	1	0.892732
ID0078	LIV	Cer 44:2;O2	1.02986						1.02986						1	0.670562	1	0.892848
ID0079	LIV	Cer 44:1;O2	1.00119	0.0408436	-0.178981	0.367164	0.183364	18.857	1.00119						2	0.519677	1	0.864643
ID0080	LIV	Cer 46:1;O2	1.00841	0.0531004	-0.461151	0.928395	0.460328	18.4379	1.00841						2	0.781291	1	0.797963
ID0081	LIV	CL 70:7	1.02878						1.02878						1	0.572174	1	0.893222
ID0082	LIV	CL 70:5	0.995779						0.995779						1	0.521919	1	0.892046
ID0083	LIV	CL 72:8	1.00002	-0.0736535	0.0334187	0.161761	0.080879	10.373	1.00002	-0.0736535	0.0334187	0.161761	0.080879	10.373	4	0.735953	1	0.889155
ID0084	LIV	CL 72:7	1.01855						1.01855						1	0.740623	1	0.879511
ID0085	LIV	CL 72:6	1.02826						1.02826						1	0.894683	1	0.836796
ID0086	LIV	CL 74:10	0.994628						0.994628						1	0.50036	1	0.892829
ID0087	LIV	CL 74:7	1.02951						1.02951						1	0.908014	1	0.757119
ID0088	LIV	CL 75:8	1.01569						1.01569						1	0.930489	1	0.872887
ID0089	LIV	CL 76:12	1.00491						1.00491						1	0.937974	1	0.725918
ID0091	LIV	CoQ8	1.11578						0.917445						1	0.699287	2	0.791983
ID0092	LIV	CoQ9	0.985024						0.985024	-0.126303	-0.162417	0.411493	0.208874	15.4753	3	0.896549	1	0.866918
ID0095	LIV	DG 28:2	1.73359						1.73359	-1.10709	1.19961	3.26478	0.941625	8.84688	3	0.762148	1	0.503162
ID0101	LIV	DG 32:2	1.09475						1.09475	-0.276207	0.245644	0.739274	0.337643	9.22345	3	0.547249	1	0.887533
ID0102	LIV	DG 32:1	1.09727						1.09727						1	0.84475	1	0.768312
ID0103	LIV	DG 32:0	1.02473						1.02473						1	0.888263	1	0.882501
ID0104	LIV	DG 34:4	1.12057						1.12057	-0.289411	0.181095	0.6828	0.304666	9.86428	3	0.580988	1	0.892365
ID0105	LIV	DG 34:3	1.05232						1.05232						1	0.942085	1	0.873074
ID0106	LIV	DG 34:1	1.04499						1.04499						1	0.827651	1	0.86435
ID0107	LIV	DG 36:5	1.07938						1.07938						1	0.907902	1	0.884718
ID0108	LIV	DG 36:4 (1)	1.14186						1.14186						1	0.874759	1	0.890171
ID0109	LIV	DG 36:4 (2)	1.03071						1.03071						1	0.853232	1	0.880479
ID0110	LIV	DG 36:3	1.1146						1.1146						1	0.879272	1	0.852588
ID0111	LIV	DG 36:2	1.02477						1.02477						1	0.749187	1	0.813749
ID0112	LIV	DG 36:1	1.02557						1.02557						1	0.798949	1	0.810968
ID0113	LIV	DG 38:6	1.00865						1.00865						1	0.931568	1	0.830675
ID0114	LIV	DG 38:5	1.09645						1.09645						1	0.799486	1	0.873525
ID0115	LIV	DG 38:4	0.982681						0.982681						1	0.390335	1	0.883434
ID0116	LIV	DG 40:8	1.14177						1.14177						1	0.840191	1	0.702058
ID0117	LIV	DG 40:7	1.15469						1.15469						1	0.802855	1	0.868292
ID0118	LIV	DG 40:6	1.12176						1.12176						1	0.776078	1	0.883771
ID0119	LIV	DG 40:4	0.979444						0.979444						1	0.371816	1	0.845775
ID0121	LIV	LPC O-16:0	1.09494						1.09494						1	0.43585	1	0.859472
ID0122	LIV	LPE O-16:1	1.12393						1.12393						1	0.937679	1	0.89069
ID0124	LIV	LPE O-18:2	1.24447						1.24447						1	0.826659	1	0.798178
ID0126	LIV	PC O-30:0	1.03958						1.03958	-0.485063	-0.067882	0.979579	0.471141	12.5311	3	0.97534	1	0.85961
ID0127	LIV	PC O-34:2	1.02354						1.02354	-0.0931021	-0.209468	0.458454	0.223955	16.4024	3	0.972228	1	0.849713
ID0129	LIV	PC O-35:8 (1)	1.00468						1.00468	-0.150551	-0.0768962	0.338104	0.168265	13.8038	3	0.956963	1	0.888149
ID0130	LIV	PC O-34:1	1.00072						1.00072						1	0.762992	1	0.889118
ID0131	LIV	PC O-34:0	1.03222	-0.0263222	-0.0957477	0.1986	0.0962007	16.9752	1.03222	-0.0263222	-0.0957477	0.1986	0.0962007	16.9752	4	0.835654	1	0.89317
ID0132	LIV	PC O-36:4	1.04047						1.04047	-0.271921	-0.222363	0.702528	0.337601	14.6183	3	0.970675	1	0.805803
ID0134	LIV	PC O-37:9	1.01372						1.01372						1	0.520138	1	0.892745
ID0135	LIV	PC O-36:2	0.982685						0.982685						1	0.54727	1	0.784756
ID0136	LIV	PC O-37:8	1.01268						1.01268	-0.12562	-0.0524647	0.272271	0.134431	13.5112	3	0.949395	1	0.818174
ID0137	LIV	PC O-36:0	0.985596	-0.00324488	-0.187844	0.375744	0.190618	17.934	0.985596	-0.00324488	-0.187844	0.375744	0.190618	17.934	4	0.62714	1	0.888405
ID0138	LIV	PC O-38:8	1.03878						1.03878						1	0.729129	1	0.854349
ID0140	LIV	PC O-38:6	1.04347						1.04347	-0.333955	-0.41969	1.07269	0.513999	15.4327	3	0.758219	1	0.885637
ID0141	LIV	PC O-38:5	1.04701						1.04701	-0.256009	-0.184452	0.631072	0.301368	14.3848	3	0.623444	1	0.866319
ID0142	LIV	PC O-38:4 (1)	1.0538						1.0538	-0.275805	-0.382499	0.94313	0.447488	15.6137	3	0.910338	1	0.886452
ID0143	LIV	PC O-38:4 (2)	0.994466						0.994466	-0.170971	-0.134302	0.434824	0.218622	14.5434	3	0.688511	1	0.865092
ID0144	LIV	PC O-39:10	0.981019						0.981019						1	0.955638	1	0.885002
ID0145	LIV	PC O-41:11	0.996878						0.996878						1	0.842267	1	0.893074
ID0146	LIV	PC O-44:6	1.05629	-0.180654	0.314439	0.725281	0.343316	7.99191	1.05629	-0.220595	-0.381794	0.881882	0.417444	15.9988	5	0.559036	1	0.867807
ID0148	LIV	PE O-34:3	1.04185						1.04185	-0.0862714	-0.166023	0.374201	0.179585	16.1695	3	0.797335	1	0.883569
ID0149	LIV	PE O-34:2	1.17924						1.17924						1	0.944503	1	0.871779
ID0150	LIV	PE O-35:5	1.0563						1.0563						1	0.566854	1	0.880564
ID0151	LIV	PE O-35:2	1.10082						1.10082						1	0.525227	1	0.880798
ID0152	LIV	PE O-36:6	1.10012						1.10012	-0.335006	-0.275352	0.867289	0.394179	14.6279	3	0.584854	1	0.884138
ID0153	LIV	PE O-36:5	1.00016						1.00016	-0.12847	-0.0659476	0.288816	0.144385	13.8115	3	0.978404	1	0.884559
ID0154	LIV	PE O-36:3	1.00805						1.00805	-0.063986	-0.0899878	0.220835	0.109536	15.639	3	0.601286	1	0.834988
ID0155	LIV	PE O-36:2	1.10893						1.10893						1	0.871691	1	0.883241
ID0156	LIV	PE O-37:5	1.03017	0.0601213	0.100666	0.234505	0.113818	3.94352	1.03017	0.0601213	0.100666	0.234505	0.113818	3.94352	4	0.743095	1	0.750778
ID0157	LIV	PE O-38:7 (1)	1.02708						1.02708						1	0.716588	1	0.880815
ID0158	LIV	PE O-38:7 (2)	0.999109						0.999109						1	0.618752	1	0.890463
ID0159	LIV	PE O-38:5 (1)	1.029	0.00904531	-0.142225	0.285024	0.138496	18.2426	1.029	-0.0979372	-0.0601952	0.229914	0.111717	14.1051	5	0.719727	1	0.890994
ID0160	LIV	PE O-38:5 (2)	0.996702						0.996702	-0.105807	-0.0452158	0.230127	0.115444	13.5426	3	0.966021	1	0.753028
ID0161	LIV	PE O-38:2 (1)	0.984666						0.984666						1	0.445844	1	0.882586
ID0162	LIV	PE O-38:2 (2)	0.97786						0.97786						1	0.929196	1	0.893155
ID0163	LIV	PE O-39:5	1.02833	0.145488	0.0428217	0.303318	0.147481	1.09339	1.02833						2	0.366432	1	0.853527
ID0164	LIV	PE O-40:8	1.01646						1.01646						1	0.606906	1	0.685795
ID0165	LIV	PE O-40:7	1.00011						1.00011						1	0.849257	1	0.867055
ID0166	LIV	PE O-40:5	1.01725						1.01725						1	0.520089	1	0.878503
ID0167	LIV	PG O-34:2	1.08365						2.75153						1	0.538009	2	0.731833
ID0168	LIV	TG O-50:2	1.37573	-0.386514	-0.493524	1.25373	0.455659	15.4622	1.37573	-0.386514	-0.493524	1.25373	0.455659	15.4622	4	0.681254	1	0.88891
ID0169	LIV	TG O-52:2	1.07452	-0.117005	-0.434458	0.899876	0.418736	16.9951	1.07452						2	0.919251	1	0.629523
ID0170	LIV	TG O-54:2	1.00383	-0.0729625	-0.345135	0.705525	0.351418	17.2042	1.00383						2	0.889566	1	0.85084
ID0171	LIV	FA 13:0	1.00332	0.129752	-0.0323955	0.267471	0.133294	23.0654	1.00332						2	0.858336	1	0.889566
ID0172	LIV	FA 14:1	1.17168						1.17168						1	0.478354	1	0.869891
ID0173	LIV	FA 14:0	1.17226						1.17226	-0.350023	0.227629	0.835059	0.356174	9.79753	3	0.863924	1	0.745095
ID0174	LIV	FA 15:1	1.18218						1.18218						1	0.923777	1	0.887806
ID0175	LIV	FA 15:0	1.02849						1.02849						1	0.826141	1	0.853505
ID0176	LIV	FA 16:2	1.10955	-0.182815	0.144271	0.46577	0.209891	9.44805	1.10955	-0.182815	0.144271	0.46577	0.209891	9.44805	4	0.567614	1	0.883079
ID0177	LIV	FA 16:1	1.11151						1.11151						1	0.91456	1	0.877465
ID0178	LIV	FA 16:0	1.01766						1.01766						1	0.751953	1	0.89316
ID0179	LIV	FA 17:2	1.05004						1.05004						1	0.828692	1	0.836137
ID0180	LIV	FA 17:1	1.03169						1.03169						1	0.921629	1	0.892808
ID0181	LIV	FA 17:0	1.11544						1.11544						1	0.945359	1	0.886577
ID0182	LIV	FA 18:4	1.20556						1.20556						1	0.803187	1	0.845671
ID0183	LIV	FA 18:3	1.09996						1.09996						1	0.904214	1	0.879417
ID0184	LIV	FA 18:2	1.13867						1.13867						1	0.730383	1	0.867879
ID0185	LIV	FA 18:1	1.15352						1.15352						1	0.781259	1	0.780817
ID0186	LIV	FA 18:0	1.05532						1.05532						1	0.908618	1	0.770873
ID0187	LIV	FA 19:2	1.05716						1.05716						1	0.913768	1	0.869023
ID0188	LIV	FA 19:1	1.04126						1.04126						1	0.860974	1	0.879083
ID0189	LIV	FA 19:0	1.02722						1.02722						1	0.892193	1	0.78671
ID0190	LIV	FA 20:5 (1)	1.13057						1.13057						1	0.796723	1	0.887039
ID0191	LIV	FA 20:5 (2)	1.1293	0.0668427	-0.458286	0.92627	0.410107	18.5532	1.1293						2	0.516561	1	0.710254
ID0192	LIV	FA 20:4	1.12605						1.12605						1	0.383664	1	0.892547
ID0193	LIV	FA 20:3	1.1395						1.1395						1	0.628896	1	0.883633
ID0194	LIV	FA 20:2	1.13217						1.13217						1	0.761689	1	0.890714
ID0195	LIV	FA 20:1	1.26501						1.00591						1	0.81536	2	0.597859
ID0196	LIV	FA 20:0	1.03318						1.03318						1	0.737178	1	0.88737
ID0197	LIV	FA 21:4	1.16698						1.16698						1	0.769615	1	0.734288
ID0198	LIV	FA 21:3	1.09289	-0.282111	0.166528	0.655189	0.29975	9.96313	1.09289	-0.282111	0.166528	0.655189	0.29975	9.96313	4	0.749142	1	0.870872
ID0200	LIV	FA 21:0	1.0334						1.0334						1	0.792856	1	0.860873
ID0201	LIV	FA 22:6	1.19876						1.19876						1	0.589396	1	0.777964
ID0202	LIV	FA 22:5 (1)	1.19867						1.19867						1	0.503331	1	0.791422
ID0203	LIV	FA 22:5 (2)	1.0915						1.0915						1	0.736986	1	0.541327
ID0204	LIV	FA 22:4	1.16425						1.16425						1	0.435442	1	0.848001
ID0205	LIV	FA 22:3	1.03893						1.03893						1	0.494727	1	0.724997
ID0206	LIV	FA 22:2	1.0741						1.0741						1	0.777032	1	0.695846
ID0207	LIV	FA 22:1	1.04187						1.04187						1	0.843789	1	0.563043
ID0208	LIV	FA 22:0	1.03505						1.03505						1	0.873916	1	0.833216
ID0209	LIV	FA 23:1	0.981913						0.981913	0.0547066	-0.305943	0.621592	0.316521	18.6759	3	0.43416	1	0.882662
ID0210	LIV	FA 23:0	1.05777						1.05777						1	0.935502	1	0.893009
ID0211	LIV	FA 24:6	1.12723						1.12723						1	0.829977	1	0.893227
ID0212	LIV	FA 24:5	1.09179						1.09179						1	0.881503	1	0.887369
ID0213	LIV	FA 24:4	1.40579						0.990252						1	0.52578	2	0.58262
ID0214	LIV	FA 24:3	1.11262						1.11262						1	0.786186	1	0.879779
ID0215	LIV	FA 24:2	1.06342	-0.0918642	-0.101688	0.274077	0.128866	15.1937	1.06342	-0.0918642	-0.101688	0.274077	0.128866	15.1937	4	0.407425	1	0.864735
ID0216	LIV	FA 24:1	1.05103						1.05103						1	0.762627	1	0.892626
ID0217	LIV	FA 24:0	1.03782						1.03782						1	0.920403	1	0.686491
ID0219	LIV	FA 25:0	1.0721						1.0721						1	0.868489	1	0.836899
ID0220	LIV	FA 26:6	1.18456						1.18456						1	0.939016	1	0.873883
ID0221	LIV	FA 26:5	1.09494						1.09494						1	0.598686	1	0.828235
ID0222	LIV	FA 26:2	1.03852						1.03852	-0.150932	-0.725841	1.48273	0.713872	17.2169	3	0.813598	1	0.848392
ID0223	LIV	FA 26:1	1.09371						1.09371	0.0177847	-0.455749	0.912191	0.417015	18.149	3	0.904041	1	0.822359
ID0224	LIV	FA 26:0	1.09742						1.09742						1	0.824321	1	0.854552
ID0225	LIV	FA 27:0	1.16066						1.16066						1	0.795585	1	0.836617
ID0226	LIV	FA 28:1	1.18692						1.18692						1	0.687869	1	0.892055
ID0227	LIV	FA 28:0	1.0914						1.0914						1	0.87264	1	0.861792
ID0228	LIV	FA 30:1	1.06262						1.06262						1	0.590683	1	0.890032
ID0229	LIV	FA 30:0	1.02957						1.02957						1	0.84199	1	0.828034
ID0232	LIV	FA 32:1	1.10087						1.10087						1	0.790551	1	0.886578
ID0233	LIV	FA 32:0	1.02272						1.02272						1	0.736893	1	0.877274
ID0235	LIV	FA 34:1	1.01393						1.01393						1	0.847741	1	0.838137
ID0236	LIV	FA 36:1	1.06468						1.06468						1	0.841366	1	0.871489
ID0246	LIV	FAHFA 36:3;O	1.11118						1.11118						1	0.777507	1	0.891423
ID0250	LIV	FAHFA 40:4;O	1.00678						1.00678						1	0.949037	1	0.892035
ID0251	LIV	GM3 34:1;O2	1.02007						1.02007	-0.143231	-0.0258728	0.291099	0.142685	12.6826	3	0.64313	1	0.887761
ID0253	LIV	HexCer 40:1;O2	0.986501	0.0324545	-0.133512	0.2748	0.13928	18.9108	0.986501						2	0.393736	1	0.88722
ID0254	LIV	HexCer 41:1;O2	0.980924						0.980924						1	0.470008	1	0.77957
ID0255	LIV	HexCer 34:1;O2	0.992689						0.992689	-0.157903	-0.144808	0.428498	0.215827	14.8349	3	0.686461	1	0.685767
ID0257	LIV	HexCer 42:1;O2	1.00545	-0.0735471	-0.106897	0.259508	0.129051	15.6981	1.00545	-0.0735471	-0.106897	0.259508	0.129051	15.6981	4	0.659261	1	0.891963
ID0258	LIV	LPC 14:0/0:0	1.05789						1.05789	-0.222059	0.204661	0.603975	0.285463	9.15565	3	0.945588	1	0.831879
ID0259	LIV	LPC 15:0/0:0	1.05053	0.223219	-0.0243232	0.449082	0.21374	23.5854	1.05053	0.223219	-0.0243232	0.449082	0.21374	23.5854	4	0.717613	1	0.879454
ID0260	LIV	LPC 16:1/0:0	1.04228						1.04228						1	0.86862	1	0.884713
ID0261	LIV	LPC 16:0/0:0	1.0294						1.0294						1	0.856374	1	0.893237
ID0262	LIV	LPC 17:0/0:0	1.00574	0.1503	0.061173	0.324544	0.161347	1.47644	1.00574	0.1503	0.061173	0.324544	0.161347	1.47644	4	0.502073	1	0.847366
ID0263	LIV	LPC 18:3/0:0	1.07024						1.07024						1	0.70041	1	0.854216
ID0264	LIV	LPC 18:2/0:0	1.04145						1.04145						1	0.934597	1	0.835382
ID0265	LIV	LPC 18:1/0:0	1.03666						1.03666						1	0.931365	1	0.889433
ID0266	LIV	LPC 18:0/0:0	1.02316	-0.00086522	-0.144558	0.289121	0.141288	17.9771	1.02316						2	0.504054	1	0.890705
ID0267	LIV	LPC 19:0/0:0	1.02599						1.02599						1	0.757181	1	0.878199
ID0268	LIV	LPC 20:5/0:0 (2)	1.09481						1.09481						1	0.740671	1	0.663683
ID0269	LIV	LPC 20:5/0:0 (1)	1.29711						1.29711						1	0.533012	1	0.872944
ID0270	LIV	LPC 20:4/0:0 (2)	1.02977						1.02977						1	0.949619	1	0.893192
ID0271	LIV	LPC 20:4/0:0 (1)	1.06583						1.06583						1	0.786575	1	0.89307
ID0272	LIV	LPC 20:3/0:0	1.23347	0.338773	-0.471959	1.16192	0.470996	20.3781	1.23347	0.338773	-0.471959	1.16192	0.470996	20.3781	4	0.470645	1	0.887916
ID0273	LIV	LPC 20:2/0:0	1.00595						1.00595						1	0.900287	1	0.881323
ID0274	LIV	LPC 20:1/0:0	1.01207						1.01207						1	0.910578	1	0.867024
ID0275	LIV	LPC 20:0/0:0	1.02701						1.02701	-0.117257	-0.0622485	0.265511	0.129264	13.8642	3	0.579464	1	0.873177
ID0276	LIV	LPC 22:6/0:0	1.07116						1.07116						1	0.852998	1	0.885931
ID0277	LIV	LPC 22:5/0:0	1.04988						1.04988						1	0.937796	1	0.851429
ID0278	LIV	LPC 22:4/0:0	1.15174						1.15174						1	0.873799	1	0.864443
ID0279	LIV	LPC 22:1/0:0	1.06717						1.06717						1	0.558678	1	0.590905
ID0280	LIV	LPC 22:0/0:0	1.00417						1.00417						1	0.749522	1	0.87162
ID0281	LIV	LPC 23:0/0:0	1.19441						1.19441						1	0.816915	1	0.871439
ID0282	LIV	LPC 24:2/0:0	0.80546						0.80546						1	0.834632	1	0.893149
ID0283	LIV	LPC 24:1/0:0	0.966558						0.966558						1	0.90869	1	0.710244
ID0284	LIV	LPC 24:0/0:0	1.01874						1.01874	-0.102395	-0.113003	0.304988	0.149689	15.188	3	0.484791	1	0.731328
ID0285	LIV	LPE 16:0	1.09289						1.09289						1	0.687816	1	0.821205
ID0286	LIV	LPE 17:0	0.977262	0.117651	0.131774	0.353306	0.180763	3.21605	0.977262	0.117651	0.131774	0.353306	0.180763	3.21605	4	0.927425	1	0.878505
ID0287	LIV	LPE 18:2	1.07825						1.07825						1	0.820684	1	0.893161
ID0288	LIV	LPE 18:1	1.01014						1.01014						1	0.887941	1	0.890876
ID0289	LIV	LPE 18:0	1.05519						1.05519	-0.150999	0.14233	0.415011	0.196652	9.11286	3	0.495419	1	0.785767
ID0291	LIV	LPE 20:4	1.06833						1.06833						1	0.736963	1	0.86875
ID0292	LIV	LPE 20:2	0.995864						0.995864						1	0.838657	1	0.892828
ID0294	LIV	LPE 22:6	1.10533						1.10533						1	0.808594	1	0.891635
ID0295	LIV	LPE 22:5	1.08092						1.08092						1	0.844459	1	0.754084
ID0296	LIV	LPE 22:4	1.00896						1.00896						1	0.885587	1	0.837581
ID0298	LIV	LPE 24:0	0.954014						0.954014						1	0.762029	1	0.882784
ID0299	LIV	LPG 16:0	1.41929						1.41929						1	0.831348	1	0.832942
ID0300	LIV	LPG 18:2	1.0157						1.0157						1	0.946031	1	0.839868
ID0302	LIV	LPI 15:0	0.969997						0.969997						1	0.725825	1	0.887097
ID0303	LIV	LPI 16:0	1.0443	0.266876	-0.353142	0.885284	0.423866	20.4719	1.0443						2	0.731795	1	0.893084
ID0304	LIV	LPI 18:0	1.07327						1.07327						1	0.753287	1	0.870596
ID0305	LIV	LPI 20:4	0.993681						0.993681						1	0.846183	1	0.892576
ID0306	LIV	LPS 17:0	1.04666						1.04666						1	0.592136	1	0.886439
ID0307	LIV	LPS 18:0	1.04309						1.04309						1	0.901402	1	0.84423
ID0310	LIV	NAE 16:0	1.20854						1.20854						1	0.627119	1	0.768675
ID0312	LIV	NAE 18:0	1.17606						1.17606						1	0.799904	1	0.81901
ID0316	LIV	NAOrn 17:0;O	1.22983	0.108803	-0.402474	0.833843	0.339006	19.0085	1.22983	-0.418706	-0.648848	1.54443	0.627903	15.811	5	0.466573	1	0.82159
ID0317	LIV	NAOrn 19:0;O	1.08107						1.08107						1	0.909323	1	0.861805
ID0318	LIV	NAOrn 27:1;O	0.987103						0.987103						1	0.64697	1	0.893035
ID0319	LIV	FA 16:0;O	1.04042						1.04042						1	0.809478	1	0.836118
ID0320	LIV	FA 18:1;O	1.13054						1.13054						1	0.956073	1	0.765925
ID0321	LIV	FA 18:0;O	1.19832						1.19832						1	0.654483	1	0.872081
ID0322	LIV	FA 20:4;O	1.47335						1.47335						1	0.724165	1	0.88607
ID0323	LIV	FA 20:2;O	1.45694						1.45694						1	0.861815	1	0.893132
ID0325	LIV	FA 22:6;O	1.5086						1.5086						1	0.926463	1	0.867972
ID0326	LIV	FA 22:5;O	1.45203						1.45203						1	0.908244	1	0.777786
ID0331	LIV	FA 28:6;O	1.14854						1.67254	-0.474722	-1.43356	3.02023	0.902887	16.7785	3	0.98036	2	0.669976
ID0332	LIV	PC 34:2;O	1.10342						1.10342						1	0.532647	1	0.822987
ID0333	LIV	PC 34:2;O2	1.056						1.056						1	0.949597	1	0.883749
ID0334	LIV	PE 40:7;O	1.02355						1.02355	-0.174647	-0.0879589	0.391092	0.191047	13.7821	3	0.936871	1	0.856788
ID0335	LIV	PE 42:7;O	0.997354						0.997354	-0.114976	-0.0637435	0.262928	0.131813	13.9336	3	0.962362	1	0.887912
ID0337	LIV	PC 28:0	1.19516						1.19516	-0.469612	0.428337	1.27123	0.531827	9.17545	3	0.957887	1	0.736761
ID0338	LIV	PC 29:0	1.05038	0.263229	0.056144	0.5383	0.256241	0.802677	1.05038						2	0.686516	1	0.892144
ID0340	LIV	PC 30:2	1.13119						1.13119	-0.353666	0.665568	1.50739	0.666285	7.86567	3	0.811945	1	0.855831
ID0341	LIV	PC 30:1	1.11263						1.11263	-0.244796	0.365225	0.879351	0.395168	8.25549	3	0.863024	1	0.838993
ID0342	LIV	PC 30:0	1.09182						1.09182	-0.345763	0.114131	0.728226	0.333491	10.7822	3	0.98351	1	0.668731
ID0343	LIV	PC 31:2	1.1356	0.607096	-0.0219135	1.21498	0.534953	23.8622	1.1356	0.607096	-0.0219135	1.21498	0.534953	23.8622	4	0.630893	1	0.59396
ID0344	LIV	PC 31:1	1.1161						1.1161	0.45316	-0.158291	0.960022	0.43008	22.7164	3	0.689409	1	0.886116
ID0345	LIV	PC 31:0	1.01861	0.160161	-0.0161059	0.321938	0.158028	23.6172	1.01861	0.160161	-0.0161059	0.321938	0.158028	23.6172	4	0.578354	1	0.877078
ID0346	LIV	PC 32:4	1.0901						1.0901	-0.417162	0.612235	1.4817	0.679613	8.28464	3	0.922571	1	0.881319
ID0347	LIV	PC 32:2	1.0701						1.0701	-0.211678	0.129856	0.496668	0.232066	9.89817	3	0.862912	1	0.891405
ID0348	LIV	PC 32:1	1.05388						1.05388						1	0.639793	1	0.888576
ID0349	LIV	PC 32:0	1.00528						1.00528	-0.113768	-0.0441656	0.244079	0.121398	13.4144	3	0.715204	1	0.893134
ID0350	LIV	PC 33:2	1.02491	0.279568	-0.086899	0.585524	0.285645	22.8489	1.02491	0.279568	-0.086899	0.585524	0.285645	22.8489	4	0.957103	1	0.851528
ID0351	LIV	PC 33:1	1.02444	0.269039	-0.104324	0.577115	0.281675	22.587	1.02444	0.269039	-0.104324	0.577115	0.281675	22.587	4	0.658441	1	0.870688
ID0352	LIV	PC 33:0	1.01055	0.11128	0.0818136	0.276237	0.136676	2.42157	1.01055	0.11128	0.0818136	0.276237	0.136676	2.42157	4	0.81988	1	0.890683
ID0353	LIV	PC 34:4	1.07661						1.07661	-0.281895	0.120656	0.613262	0.284813	10.4552	3	0.843565	1	0.806101
ID0354	LIV	PC 34:3	1.04763	0.234051	-0.129239	0.534725	0.255208	22.0729	1.04763						2	0.708752	1	0.857883
ID0355	LIV	PC 34:2	0.975482						0.975482						1	0.876997	1	0.840309
ID0356	LIV	PC 34:1	1.02819						1.02819						1	0.713581	1	0.855818
ID0357	LIV	PC 34:0	1.01567						1.01567	-0.0793799	-0.0773025	0.221602	0.109091	14.9494	3	0.418808	1	0.813849
ID0358	LIV	PC 35:4	1.00453	0.275997	-0.0412742	0.558131	0.277807	23.433	1.00453	0.275997	-0.0412742	0.558131	0.277807	23.433	4	0.944761	1	0.884289
ID0359	LIV	PC 35:2	1.00303	0.181806	0.0381735	0.37154	0.185209	0.790538	1.00303	0.181806	0.0381735	0.37154	0.185209	0.790538	4	0.72037	1	0.804405
ID0360	LIV	PC 35:1	1.00284	0.157246	0.026414	0.318897	0.158997	0.635699	1.00284	0.157246	0.026414	0.318897	0.158997	0.635699	4	0.864415	1	0.866129
ID0361	LIV	PC 36:6	1.11088						1.11088	-0.227957	0.190465	0.594109	0.267405	9.34134	3	0.678324	1	0.795002
ID0362	LIV	PC 36:4 (2)	1.01263						1.01263						1	0.733431	1	0.892519
ID0363	LIV	PC 36:4 (1)	1.04642						1.04642						1	0.631063	1	0.892075
ID0364	LIV	PC 36:2	0.984057						0.984057						1	0.741899	1	0.883369
ID0365	LIV	PC 37:8	1.01346						1.01346	-0.108329	-0.0346111	0.227447	0.112213	13.1813	3	0.768564	1	0.868603
ID0366	LIV	PC 36:1	1.01194						1.01194						1	0.752588	1	0.890515
ID0367	LIV	PC 36:0	1.03263	-0.0753944	-0.123934	0.29013	0.140482	15.9124	1.03263	-0.0753944	-0.123934	0.29013	0.140482	15.9124	4	0.680091	1	0.883071
ID0368	LIV	PC 37:6	0.997675	0.233268	0.026473	0.46953	0.235312	0.431644	0.997675	0.233268	0.026473	0.46953	0.235312	0.431644	4	0.796612	1	0.873478
ID0369	LIV	PC 37:4	0.998853	0.130782	0.0333716	0.269946	0.135128	0.954309	0.998853	0.130782	0.0333716	0.269946	0.135128	0.954309	4	0.657846	1	0.881061
ID0370	LIV	PC 37:2	1.01062						1.01062						1	0.773189	1	0.662035
ID0371	LIV	PC 38:6 (2)	1.03261	-0.0852404	0.0959084	0.256627	0.124262	8.77531	1.03261	-0.0852404	0.0959084	0.256627	0.124262	8.77531	4	0.59142	1	0.892192
ID0372	LIV	PC 38:6 (1)	1.0168	-0.00309654	-0.113093	0.226272	0.111267	17.8954	1.0168	-0.00309654	-0.113093	0.226272	0.111267	17.8954	4	0.469475	1	0.892975
ID0373	LIV	PC 38:5	0.981952						0.981952						1	0.832238	1	0.891603
ID0374	LIV	PC 38:4	1.01747	-0.0683217	-0.0661424	0.190186	0.0934606	14.9381	1.01747	-0.0683217	-0.0661424	0.190186	0.0934606	14.9381	4	0.785733	1	0.858784
ID0375	LIV	PC 38:3	1.01377	-0.0248667	-0.106152	0.218052	0.107545	17.1211	1.01377	-0.0248667	-0.106152	0.218052	0.107545	17.1211	4	0.610374	1	0.881807
ID0376	LIV	PC 38:2	1.01022	-0.0252456	-0.0965492	0.199591	0.0987858	17.0231	1.01022	-0.0252456	-0.0965492	0.199591	0.0987858	17.0231	4	0.752616	1	0.880567
ID0377	LIV	PC 39:4	0.999908						0.999908	-0.0975746	-0.0808068	0.253382	0.126702	14.642	3	0.491531	1	0.862577
ID0378	LIV	PC 40:6	1.05304	-0.0690239	-0.108812	0.257715	0.122367	15.8408	1.05304	-0.0690239	-0.108812	0.257715	0.122367	15.8408	4	0.570722	1	0.877901
ID0379	LIV	PC 40:5	1.03654	0.050877	-0.279687	0.568554	0.274254	18.6873	1.03654						2	0.902879	1	0.81009
ID0380	LIV	PC 40:2	1.0074						1.0074						1	0.69009	1	0.8915
ID0381	LIV	PC 40:1	1.08908	-0.151618	0.511009	1.06605	0.489429	7.10172	1.08908	0.0298912	-0.421547	0.84521	0.388039	18.2704	5	0.459888	1	0.889446
ID0383	LIV	PC 42:5	1.00561	0.0152321	-0.169989	0.34134	0.169718	18.3414	1.00561						2	0.852649	1	0.824693
ID0384	LIV	PC 42:4 (2)	0.979121						0.979121						1	0.63586	1	0.78692
ID0385	LIV	PC 42:4 (1)	1.00995						1.00995						1	0.554308	1	0.889056
ID0386	LIV	PC 42:2	0.989249						0.989249	-0.0935588	-0.0968221	0.269279	0.136103	15.0655	3	0.427859	1	0.766977
ID0387	LIV	PC 42:1	0.936837						0.936837						1	0.925978	1	0.886685
ID0388	LIV	PC 44:8	1.04545						1.04545						1	0.889624	1	0.888155
ID0389	LIV	PC 44:5	1.00023						1.00023						1	0.829631	1	0.87538
ID0390	LIV	PC 44:4	1.03611						1.03611	-0.15353	-0.12743	0.399049	0.192571	14.6462	3	0.751642	1	0.885626
ID0392	LIV	PE 32:1	1.03435						1.03435	0.0733653	-0.347274	0.709879	0.343151	18.7953	3	0.554355	1	0.893159
ID0393	LIV	PE 34:4	1.12541						1.12541	-0.303157	0.00844887	0.60655	0.269479	11.8936	3	0.66326	1	0.8922
ID0394	LIV	PE 34:3	0.996438						0.996438	-0.0350543	-0.234982	0.475164	0.238432	17.4344	3	0.841589	1	0.644113
ID0395	LIV	PE 34:2	1.0174						1.0174	-0.0880347	-0.107873	0.278473	0.136854	15.3855	3	0.803827	1	0.890717
ID0396	LIV	PE 34:1	1.031						1.031	-0.0633208	-0.301502	0.61616	0.298817	17.2093	3	0.982305	1	0.890984
ID0397	LIV	PE 36:6	1.07481	-0.161211	0.0838356	0.363413	0.169059	10.1683	1.07481	-0.161211	0.0838356	0.363413	0.169059	10.1683	4	0.81727	1	0.877699
ID0398	LIV	PE 36:4	1.02336						1.02336	-0.0845913	-0.0136654	0.171376	0.0837321	12.6118	3	0.762926	1	0.813803
ID0399	LIV	PE 36:2	1.00358						1.00358	-0.111874	-0.0208878	0.227614	0.1134	12.7051	3	0.899315	1	0.890043
ID0400	LIV	PE 36:1	1.04388						1.04388	-0.106025	-0.149923	0.367251	0.175906	15.6488	3	0.801028	1	0.883975
ID0401	LIV	PE 37:2	1.0308						1.0308						1	0.896001	1	0.810723
ID0402	LIV	PE 38:6 (1)	1.00492						1.00492						1	0.921207	1	0.887274
ID0403	LIV	PE 38:6 (2)	1.01575	-0.0442522	0.0878395	0.196713	0.0968318	7.78255	1.01575	-0.0442522	0.0878395	0.196713	0.0968318	7.78255	4	0.713413	1	0.892811
ID0404	LIV	PE 38:5	1.01274						1.01274						1	0.779056	1	0.888128
ID0405	LIV	PE 38:4	0.997833						0.997833	-0.0762163	0.0273305	0.161937	0.0811442	10.6848	3	0.401372	1	0.873638
ID0406	LIV	PE 38:3	1.01707	-0.0458141	-0.0601083	0.151155	0.0743093	15.5124	1.01707	-0.0458141	-0.0601083	0.151155	0.0743093	15.5124	4	0.413832	1	0.890586
ID0407	LIV	PE 38:2	1.02273						1.02273						1	0.488972	1	0.853645
ID0408	LIV	PE 38:1	0.987499						0.987499						1	0.894856	1	0.886853
ID0409	LIV	PE 39:6	0.981848	0.130313	0.172458	0.432311	0.220152	3.5283	0.981848	0.130313	0.172458	0.432311	0.220152	3.5283	4	0.901183	1	0.887552
ID0410	LIV	PE 39:4	0.985621						0.985621						1	0.596296	1	0.892062
ID0411	LIV	PE 40:8	1.0413						1.0413						1	0.774147	1	0.842778
ID0412	LIV	PE 40:6	1.01224						1.01224	-0.10146	0.146843	0.35697	0.176327	8.30948	3	0.969681	1	0.791291
ID0413	LIV	PE 40:5	1.05965	0.0671088	-0.259904	0.536856	0.253317	18.9652	1.05965	0.0151501	0.283969	0.568745	0.268364	5.79641	5	0.999316	1	0.882601
ID0414	LIV	PE 40:4	1.04829	0.0157772	-0.252641	0.506266	0.241471	18.2382	1.04829	-0.042277	0.13768	0.288049	0.13739	7.138	5	0.723733	1	0.883531
ID0415	LIV	PEtOH 34:2	1.17236						1.17236						1	0.77124	1	0.849693
ID0416	LIV	PEtOH 34:1	1.26304						1.26304						1	0.73927	1	0.87853
ID0417	LIV	PEtOH 36:2	1.18937						1.18937						1	0.697289	1	0.886298
ID0419	LIV	PG 32:1	1.29071	-0.457106	-0.123243	0.946857	0.366797	13.0059	1.29071	-0.457106	-0.123243	0.946857	0.366797	13.0059	4	0.377814	1	0.860659
ID0420	LIV	PG 32:0	1.05806						1.05806						1	0.907602	1	0.888508
ID0421	LIV	PG 34:2 (1)	1.03588						1.03588	-0.156845	-0.287274	0.654603	0.315966	16.0911	3	0.957223	1	0.877943
ID0422	LIV	PG 34:2 (2)	1.04263						1.04263						1	0.75681	1	0.776311
ID0423	LIV	PG 34:1	1.02751	-0.0815095	0.0298169	0.173584	0.084468	10.6605	1.02751	-0.0815095	0.0298169	0.173584	0.084468	10.6605	4	0.666951	1	0.892289
ID0424	LIV	PG 35:2	0.997628	0.168469	0.0392954	0.345982	0.173402	0.875301	0.997628	0.168469	0.0392954	0.345982	0.173402	0.875301	4	0.606771	1	0.876182
ID0425	LIV	PG 36:4 (1)	1.02969						1.02969						1	0.614457	1	0.89279
ID0426	LIV	PG 36:4 (2)	1.0501	0.0188844	-0.243577	0.488616	0.232652	18.2956	1.0501	-0.1446	-0.0948789	0.345897	0.164697	14.218	5	0.448165	1	0.867497
ID0427	LIV	PG 36:3	0.988473						0.988473	-0.0639501	-0.22766	0.472943	0.239229	16.954	3	0.787218	1	0.794717
ID0428	LIV	PG 36:2	1.05345						1.05345	-0.126797	0.00823081	0.254127	0.120617	11.7524	3	0.607104	1	0.8498
ID0429	LIV	PG 36:1	1.00912						1.00912						1	0.835483	1	0.793592
ID0430	LIV	PG 38:6 (2)	1.08142						1.08142						1	0.473576	1	0.817964
ID0431	LIV	PG 38:6 (1)	1.01042	-0.15785	0.0699344	0.345297	0.170868	10.407	1.01042	-0.15785	0.0699344	0.345297	0.170868	10.407	4	0.643533	1	0.868228
ID0432	LIV	PG 38:5	1.04151						1.04151						1	0.493514	1	0.88645
ID0433	LIV	PG 38:4	1.02535						1.02535						1	0.592927	1	0.888663
ID0434	LIV	PG 40:8	1.01311						1.01311	-0.21556	-0.0306067	0.435445	0.214906	12.5387	3	0.658503	1	0.864538
ID0435	LIV	PG 42:10	1.05724						1.05724	-0.220477	-0.02935	0.444845	0.210379	12.5055	3	0.464212	1	0.839166
ID0436	LIV	PG 44:12	1.1135						1.1135	-0.307815	-0.156799	0.690901	0.310238	13.7996	3	0.568635	1	0.701792
ID0437	LIV	PI 30:0	1.16043						1.16043						1	0.726504	1	0.873443
ID0438	LIV	PI 32:0	1.05095	-0.00891748	-0.188681	0.377784	0.179734	17.8196	1.05095	-0.00891748	-0.188681	0.377784	0.179734	17.8196	4	0.550512	1	0.877355
ID0439	LIV	PI 34:2	1.0329						1.0329						1	0.447279	1	0.87585
ID0440	LIV	PI 36:4	1.0167	0.0438922	-0.167327	0.345975	0.170147	18.9799	1.0167						2	0.908009	1	0.760721
ID0441	LIV	PI 36:2	1.00319						1.00319						1	0.731006	1	0.884696
ID0442	LIV	PI 36:1	1.06291						1.06291						1	0.91452	1	0.887656
ID0443	LIV	PI 38:6 (1)	1.02813						1.02813						1	0.605952	1	0.835666
ID0444	LIV	PI 38:6 (2)	1.02151						1.02151						1	0.734328	1	0.893146
ID0445	LIV	PI 38:5	1.02252						1.02252						1	0.895372	1	0.847918
ID0446	LIV	PI 38:4	1.00642						1.00642						1	0.504833	1	0.883142
ID0447	LIV	PI 38:3	1.01523						1.01523						1	0.874328	1	0.827584
ID0448	LIV	PI 40:7	1.0042						1.0042						1	0.485426	1	0.893049
ID0449	LIV	PI 40:5	1.00984	0.0810066	-0.246317	0.518591	0.25677	19.2136	1.00984	0.00407379	0.171619	0.343335	0.169996	5.90935	5	0.719938	1	0.879613
ID0450	LIV	PMeOH 34:2	1.31826						1.31826						1	0.790705	1	0.851679
ID0452	LIV	PS 34:2	1.00724						1.00724	-0.0699493	-0.179596	0.385474	0.191352	16.5813	3	0.785822	1	0.860296
ID0453	LIV	PS 34:1	1.13094						1.13094						1	0.936774	1	0.648665
ID0454	LIV	PS 36:4	1.02248						1.02248						1	0.908405	1	0.759901
ID0455	LIV	PS 36:2	1.00502						1.00502	-0.110614	-0.117026	0.322059	0.160226	15.1076	3	0.973125	1	0.865602
ID0456	LIV	PS 36:1	1.01931						1.01931						1	0.891554	1	0.87719
ID0457	LIV	PS 37:4	1.00478	0.12837	0.0440083	0.271408	0.135058	1.26153	1.00478	0.12837	0.0440083	0.271408	0.135058	1.26153	4	0.932672	1	0.891756
ID0458	LIV	PS 38:3	0.987237						0.987237	-0.0666757	-0.0773112	0.204183	0.103411	15.2816	3	0.502805	1	0.891284
ID0459	LIV	PS 38:1	1.01332						1.01332	-0.147308	-0.0284869	0.300075	0.148065	12.7297	3	0.520367	1	0.725971
ID0460	LIV	PS 40:6	1.0077						1.0077						1	0.90539	1	0.889767
ID0461	LIV	PS 40:5	1.03176	0.0709749	-0.223091	0.468218	0.226903	19.1765	1.03176						2	0.968097	1	0.892944
ID0462	LIV	PS 40:1	1.0287						1.0287						1	0.620276	1	0.88591
ID0463	LIV	SM 28:1;O2	1.04225						1.04225	-0.507083	0.236656	1.11918	0.536902	10.3321	3	0.541799	1	0.838973
ID0464	LIV	SM 32:1;O2	1.05212						1.05212	-0.284181	0.0243312	0.570442	0.271093	11.6738	3	0.953728	1	0.819577
ID0465	LIV	SM 33:1;O2	1.01655	0.145765	0.00417092	0.291649	0.14345	0.109268	1.01655	0.145765	0.00417092	0.291649	0.14345	0.109268	4	0.337813	1	0.890979
ID0466	LIV	SM 34:2;O2	1.04695	-0.0825795	0.173466	0.384238	0.183503	7.69714	1.04695	-0.0997326	-0.119926	0.311953	0.148981	15.3502	5	0.699173	1	0.89299
ID0467	LIV	SM 34:1;O2	1.02263						1.02263	-0.10757	-0.107088	0.303574	0.148427	14.9914	3	0.744251	1	0.802549
ID0468	LIV	SM 34:0;O2	0.994536	-0.0769483	-0.195397	0.420005	0.211156	16.567	0.994536	-0.0769483	-0.195397	0.420005	0.211156	16.567	4	0.66542	1	0.863082
ID0470	LIV	SM 36:2;O2	1.01171						1.01171						1	0.928605	1	0.88393
ID0471	LIV	SM 36:1;O2	1.03473	0.0307168	-0.16683	0.339269	0.163941	18.6955	1.03473						2	0.722996	1	0.880356
ID0472	LIV	SM 36:0;O2	1.02492	0.0444245	-0.384685	0.774484	0.377828	18.4392	1.02492						2	0.820053	1	0.750641
ID0473	LIV	SM 38:4;O2	1.02622						1.02622						1	0.617403	1	0.864735
ID0474	LIV	SM 38:2;O2	1.06056						1.06056						1	0.627405	1	0.86796
ID0475	LIV	SM 38:1;O2	1.02554	0.0299341	-0.143785	0.293735	0.14321	18.784	1.02554						2	0.808515	1	0.88135
ID0476	LIV	SM 39:1;O2	1.00921						1.00921						1	0.539034	1	0.865966
ID0477	LIV	SM 40:4;O2	1.00889	0.0563812	-0.136131	0.294689	0.146046	19.4999	1.00889						2	0.615314	1	0.883156
ID0478	LIV	SM 40:2;O2	0.99449						0.99449						1	0.660372	1	0.881135
ID0479	LIV	SM 40:1;O2	1.02818						1.02818						1	0.528899	1	0.755151
ID0480	LIV	SM 41:2;O2	0.994357	-0.035752	0.124782	0.259605	0.130539	7.06586	0.994357						2	0.864291	1	0.887386
ID0481	LIV	SM 41:1;O2	0.989732						0.989732						1	0.77022	1	0.890633
ID0482	LIV	SM 42:3;O2	1.02081	-0.0325257	-0.0787243	0.170358	0.083442	16.5034	1.02081	-0.0325257	-0.0787243	0.170358	0.083442	16.5034	4	0.617397	1	0.874877
ID0483	LIV	SM 42:2;O2	0.992263						0.992263						1	0.539063	1	0.867098
ID0484	LIV	SM 42:1;O2	0.986962						0.986962	-0.112692	-0.0666423	0.261844	0.132652	14.0399	3	0.754612	1	0.782022
ID0486	LIV	SM 43:1;O2	0.997739	-0.020193	-0.0823228	0.169526	0.0849552	17.0812	0.997739	-0.020193	-0.0823228	0.169526	0.0849552	17.0812	4	0.544403	1	0.678617
ID0487	LIV	ST 27:1;O;S	1.02627						1.02627						1	0.850599	1	0.885597
ID0489	LIV	TG 32:0	1.55612						1.55612						1	0.898133	1	0.886975
ID0490	LIV	TG 34:0	1.32393						1.32393						1	0.68516	1	0.822571
ID0494	LIV	TG 36:0	1.36256						1.36256						1	0.553549	1	0.832012
ID0496	LIV	TG 37:0	1.93131						1.93131						1	0.825661	1	0.890119
ID0499	LIV	TG 38:2	1.07837						1.07837						1	0.901896	1	0.885129
ID0501	LIV	TG 38:0	1.39537						1.39537						1	0.710006	1	0.860174
ID0502	LIV	TG 39:0	1.02863						1.02863						1	0.693565	1	0.841526
ID0503	LIV	TG 40:3	1.04702						1.04702						1	0.947243	1	0.889484
ID0504	LIV	TG 40:2	1.26258						1.26258						1	0.699513	1	0.881741
ID0506	LIV	TG 40:0	1.99744						1.99744						1	0.937409	1	0.768403
ID0509	LIV	TG 41:0	1.36784						1.36784						1	0.593818	1	0.636822
ID0512	LIV	TG 42:2	1.6727						1.6727						1	0.770417	1	0.843515
ID0513	LIV	TG 42:1	1.68467						1.68467						1	0.921666	1	0.893193
ID0514	LIV	TG 42:0	1.49665						1.49665						1	0.736054	1	0.891699
ID0515	LIV	TG 43:2	1.5213						1.5213						1	0.702154	1	0.893067
ID0516	LIV	TG 43:1	1.36408						1.36408						1	0.921	1	0.892988
ID0517	LIV	TG 43:0	1.15752						1.15752						1	0.582054	1	0.87185
ID0520	LIV	TG 44:3	2.73312						2.73312						1	0.825392	1	0.883114
ID0521	LIV	TG 44:2	1.50561						1.50561						1	0.711273	1	0.868152
ID0522	LIV	TG 44:1	1.49661						1.49661						1	0.715968	1	0.858914
ID0523	LIV	TG 44:0	1.32607	0.422204	-0.742	1.70742	0.643789	19.976	1.32607						2	0.890522	1	0.830346
ID0525	LIV	TG 45:2	1.64538						1.64538	-0.496594	1.16171	2.5268	0.76785	7.543	3	0.457649	1	0.861418
ID0526	LIV	TG 45:1	1.24407						1.24407						1	0.822872	1	0.893236
ID0527	LIV	TG 45:0	1.04195	0.232427	-0.229568	0.653372	0.313533	21.0236	1.04195						2	0.886996	1	0.829493
ID0528	LIV	TG 46:5	1.18625						1.18625						1	0.684291	1	0.859384
ID0529	LIV	TG 46:4 (1)	1.41047						1.41047						1	0.479423	1	0.893083
ID0530	LIV	TG 46:4 (2)	1.57603						1.57603	-0.589647	0.977949	2.28392	0.724577	8.07251	3	0.794736	1	0.869299
ID0531	LIV	TG 46:3	1.43515						1.43515						1	0.519693	1	0.833127
ID0532	LIV	TG 46:2	1.46474	0.330122	-0.921165	1.95706	0.668058	19.3144	1.46474						2	0.406795	1	0.802488
ID0533	LIV	TG 46:1	1.3737	0.291282	-0.859391	1.81483	0.660563	19.2482	1.3737						2	0.635873	1	0.774154
ID0534	LIV	TG 46:0	1.2288	0.30234	-0.7133	1.54946	0.630478	19.5313	1.2288						2	0.960833	1	0.837851
ID0536	LIV	TG 47:3	1.60444						1.60444						1	0.475152	1	0.876481
ID0537	LIV	TG 47:2	1.0335	0.486829	-0.449245	1.32487	0.640964	21.1533	1.0335						2	0.746334	1	0.761671
ID0538	LIV	TG 47:1	1.10114	0.214663	-0.301226	0.739777	0.335915	20.365	1.10114						2	0.589725	1	0.888306
ID0541	LIV	TG 48:4 (2)	1.33						1.33	-0.470414	0.753275	1.77619	0.667739	8.1323	3	0.647637	1	0.796475
ID0542	LIV	TG 48:4 (1)	1.35342	0.142353	-1.0494	2.11801	0.782466	18.515	1.35342	-0.414421	0.805236	1.81124	0.669134	7.81553	5	0.86964	1	0.754469
ID0543	LIV	TG 48:3	1.93019	0.152224	-1.4646	2.94497	0.762869	18.3956	1.04122						2	0.81315	2	0.875677
ID0544	LIV	TG 48:2	1.35078	0.345015	-1.14843	2.39826	0.887735	19.1148	1.35078						2	0.848704	1	0.639542
ID0545	LIV	TG 48:1	1.43728	0.327554	-1.11544	2.32508	0.808845	19.091	1.43728						2	0.945493	1	0.605618
ID0546	LIV	TG 48:0	1.08321	0.171036	-0.540937	1.13466	0.52375	19.1697	1.08321						2	0.973737	1	0.880753
ID0548	LIV	TG 49:1	1.108	0.284584	-0.428188	1.02827	0.464018	20.2406	1.108	0.373826	0.182128	0.831665	0.375299	1.73169	5	0.495868	1	0.832823
ID0550	LIV	TG 50:6 (2)	1.47397						1.47397	-0.407133	0.996699	2.15329	0.730438	7.48127	3	0.476349	1	0.885056
ID0551	LIV	TG 50:6 (1)	1.26888	0.130532	-0.992507	2.00211	0.788924	18.4995	1.26888	-0.453476	0.959912	2.12327	0.836668	7.68578	5	0.943507	1	0.822423
ID0552	LIV	TG 50:4 (1)	1.79073	0.109335	-1.54941	3.10652	0.867391	18.2691	1.09824						2	0.894555	2	0.636136
ID0553	LIV	TG 50:4 (2)	1.4343	0.270762	-0.847189	1.77881	0.620097	19.1816	0.96484						2	0.614186	2	0.601615
ID0554	LIV	TG 50:3	1.89173	0.167062	-1.68734	3.39118	0.89632	18.377	1.13998						2	0.958354	2	0.621788
ID0555	LIV	TG 50:2	1.33261	0.239897	-1.00958	2.07539	0.778693	18.8911	1.33261						2	0.939628	1	0.785264
ID0556	LIV	TG 50:1	1.28946	0.201049	-0.798661	1.64715	0.6387	18.942	1.28946						2	0.949613	1	0.848331
ID0557	LIV	TG 51:4	1.57181	0.337185	-1.12777	2.35419	0.748882	19.1097	1.05258						2	0.83141	2	0.567195
ID0558	LIV	TG 51:3	1.29222	0.373837	-0.985385	2.10783	0.815582	19.3851	1.29222						2	0.808448	1	0.534795
ID0559	LIV	TG 51:2	1.08787	0.316461	-0.532094	1.23818	0.569083	20.0495	1.08787	0.380593	0.230643	0.89005	0.409079	2.08109	5	0.574658	1	0.759762
ID0560	LIV	TG 52:8	1.92897						1.05256						1	0.414266	2	0.73097
ID0561	LIV	TG 51:1	1.1078	0.280976	-0.433076	1.03248	0.466002	20.1983	1.1078	0.346736	0.190549	0.791289	0.357143	1.9194	5	0.583493	1	0.777741
ID0562	LIV	TG 52:6 (1)	1.76593	0.159819	-1.61154	3.23888	0.917046	18.3776	0.967727						2	0.903279	2	0.78886
ID0563	LIV	TG 52:6 (2)	1.09907	0.306021	-0.617332	1.37804	0.626912	19.7579	1.09907	-0.260585	0.637028	1.37653	0.626226	7.48318	5	0.716297	1	0.59091
ID0564	LIV	TG 52:4 (2)	1.30702	0.176425	-0.766113	1.57233	0.601493	18.8646	0.966453						2	0.750149	2	0.559605
ID0565	LIV	TG 52:4 (1)	1.41744	0.067072	-1.07692	2.15801	0.761236	18.2376	0.958525						2	0.918028	2	0.539463
ID0566	LIV	TG 52:3	1.31996	0.160123	-1.13327	2.28906	0.867091	18.5361	1.31996						2	0.938685	1	0.655523
ID0567	LIV	TG 52:2	1.4911	0.142725	-0.959889	1.94088	0.650821	18.5638	1.08542						2	0.954343	2	0.51687
ID0568	LIV	TG 52:1	1.1142	0.139377	-0.635953	1.30209	0.58432	18.8241	1.1142						2	0.939007	1	0.770341
ID0569	LIV	TG 53:6	1.70294	0.374239	-1.45016	2.99534	0.879462	18.9647	0.970192						2	0.921599	2	0.779496
ID0570	LIV	TG 53:3	1.16657	0.252488	-0.683381	1.45707	0.624511	19.3518	1.16657						2	0.700651	1	0.572757
ID0571	LIV	TG 53:2	1.08968	0.255097	-0.554135	1.22007	0.559826	19.6479	1.08968						2	0.533287	1	0.836978
ID0572	LIV	TG 54:8	1.31666	0.0139804	-1.1957	2.39157	0.908193	18.0447	1.31666	-0.33692	0.648314	1.46127	0.554914	7.83069	5	0.535261	1	0.603541
ID0573	LIV	TG 54:7	1.83565	0.147656	-1.78141	3.57504	0.973778	18.3159	0.988306						2	0.930444	2	0.84128
ID0574	LIV	TG 54:6 (2)	1.51647	0.148866	-1.34457	2.70558	0.892063	18.4212	0.935013						2	0.887113	2	0.628188
ID0575	LIV	TG 54:6 (1)	1.15206	0.00112408	-0.875784	1.75157	0.760193	18.0049	1.15206						2	0.771314	1	0.758635
ID0576	LIV	TG 54:5	1.61216	0.183873	-1.38557	2.79544	0.866987	18.504	0.957645						2	0.937353	2	0.721158
ID0577	LIV	TG 54:3	1.30189	0.0671774	-0.721817	1.44987	0.556833	18.3545	0.98222						2	0.862174	2	0.556261
ID0578	LIV	TG 54:2	1.11026	0.100738	-0.590154	1.19738	0.539234	18.6458	1.11026						2	0.857368	1	0.597497
ID0579	LIV	TG 54:1	1.07324	0.0726089	-0.425694	0.863684	0.402371	18.6453	1.07324						2	0.895489	1	0.787974
ID0580	LIV	TG 56:9	1.40996	0.0630383	-1.11771	2.23897	0.793982	18.2152	0.951021						2	0.763022	2	0.518579
ID0581	LIV	TG 55:2	1.02925	0.17278	-0.283546	0.664082	0.322605	20.0904	1.02925						2	0.499312	1	0.859523
ID0582	LIV	TG 56:8 (1)	1.19956	0.0497985	-1.16005	2.32223	0.967952	18.1639	1.19956						2	0.723203	1	0.568363
ID0583	LIV	TG 56:8 (2)	1.19345	0.0618699	-1.09488	2.19325	0.918867	18.2156	1.19345						2	0.547233	1	0.64245
ID0584	LIV	TG 56:5	1.58265	0.173137	-1.55688	3.13295	0.989781	18.423	0.960687						2	0.950335	2	0.780225
ID0585	LIV	TG 56:3	1.08473	0.0808103	-0.551754	1.11528	0.514083	18.5555	1.08473						2	0.560216	1	0.746287
ID0586	LIV	TG 56:2	1.05969	0.0665191	-0.368282	0.748483	0.353161	18.6826	1.05969						2	0.9175	1	0.778118
ID0587	LIV	TG 56:1	1.07118	0.026764	-0.315529	0.633325	0.295621	18.3232	1.07118						2	0.977937	1	0.69413
ID0588	LIV	TG 58:11	1.14725	0.0432141	-0.856844	1.71587	0.747816	18.1925	1.14725	-0.187411	0.600897	1.25889	0.548654	7.1548	5	0.569618	1	0.777173
ID0589	LIV	TG 58:10 (2)	1.24926	0.0503415	-0.973434	1.94947	0.780251	18.1974	1.24926	-0.247248	0.796207	1.66743	0.667367	7.15008	5	0.952468	1	0.844194
ID0590	LIV	TG 58:10 (1)	1.10151	0.0342426	-0.759755	1.52105	0.690437	18.172	1.10151	-0.209093	0.568229	1.21096	0.549678	7.34681	5	0.779349	1	0.766994
ID0591	LIV	TG 57:2	1.01186						1.01186						1	0.614071	1	0.854257
ID0592	LIV	TG 58:8	1.68472	0.127077	-1.81855	3.64596	1.08207	18.2665	0.926495						2	0.928645	2	0.797686
ID0593	LIV	TG 58:5	1.3938	0.12126	-1.13222	2.27739	0.816972	18.4075	0.944554						2	0.881977	2	0.895101
ID0594	LIV	TG 58:3	1.04284	0.0881592	-0.350174	0.722202	0.346267	18.9421	1.04284						2	0.984641	1	0.87627
ID0595	LIV	TG 58:2	1.04114	0.0218448	-0.311476	0.624483	0.299903	18.2675	1.04114						2	0.925854	1	0.539506
ID0596	LIV	TG 60:12	1.1021	-0.0553763	-0.784001	1.57191	0.713143	17.7306	1.1021	-0.246994	0.583244	1.26678	0.57471	7.53012	5	0.955462	1	0.846379
ID0597	LIV	TG 60:11	1.27161	0.0520354	-1.35149	2.70498	1.06361	18.147	1.27161	-0.240972	0.674005	1.43157	0.562899	7.31154	5	0.726033	1	0.571085
ID0598	LIV	TG 60:10	1.92632	0.170881	-2.15562	4.32477	1.12255	18.3022	1.00614						2	0.845783	2	0.922734
ID0599	LIV	TG 60:6	1.40975	0.0121854	-1.46715	2.93441	1.04075	18.0317	0.975682						2	0.865468	2	0.610122
ID0600	LIV	TG 60:4	1.03742	0.0758159	-0.479803	0.971513	0.468233	18.5986	1.03742						2	0.980446	1	0.879669
ID0601	LIV	TG 60:2	1.0211	0.034061	-0.2195	0.444254	0.217536	18.588	1.0211						2	0.776256	1	0.657605
ID0603	LIV	TG 62:11	1.92853	0.0581597	-2.27129	4.54408	1.17812	18.0978	1.07077						2	0.853234	2	0.827133
ID0604	LIV	1-beta-Arabinofuranosyluracil 5'-monophosphate	1.12048						1.12048						1	0.64022	1	0.850325
ID0605	LIV	1-Methyladenosine	1.02195						1.02195						1	0.893823	1	0.890371
ID0606	LIV	1-Methylhistidine	1.11257						1.11257						1	0.804831	1	0.701833
ID0607	LIV	1-Methyluric acid	1.05006						1.05006						1	0.49318	1	0.892288
ID0609	LIV	2'-Deoxyuridine 5'-monophosphate	1.10226						1.10226						1	0.94394	1	0.893087
ID0610	LIV	2-Hydroxybutyric acid	1.11487	-0.26895	0.277925	0.773502	0.346901	8.93732	1.11487						2	0.34144	1	0.85696
ID0611	LIV	3'-Dephosphocoenzyme A	0.999657	-0.106872	-0.335939	0.705059	0.35265	16.8235	0.999657						2	0.683131	1	0.890424
ID0612	LIV	3-Hydroxybutyric acid	1.08797	-0.318269	0.171017	0.722612	0.332093	10.1166	1.08797						2	0.701121	1	0.851181
ID0613	LIV	3-Hydroxyisobutyric acid	1.01218						1.01218						1	0.775088	1	0.877585
ID0614	LIV	3-Indoxyl sulfate	1.24862	0.325005	0.359011	0.96854	0.387846	3.18974	1.24862	0.325005	0.359011	0.96854	0.387846	3.18974	4	0.556529	1	0.891999
ID0615	LIV	4-Acetamidobutanoic acid	1.01098						1.01098						1	0.643973	1	0.821616
ID0616	LIV	4-Guanidinobutyric acid	1.03822						1.03822	0.272102	-0.0815498	0.568119	0.273602	22.8878	3	0.555409	1	0.893189
ID0617	LIV	4-Hydroxyisoleucine	1.04497						1.04497						1	0.9283	1	0.883689
ID0618	LIV	4-Pyridoxic acid	1.17805	-0.305082	-0.766542	1.65004	0.70033	16.5532	1.17805						2	0.955506	1	0.882995
ID0619	LIV	5-Aminovaleric acid betaine	1.16968						1.16968						1	0.812202	1	0.89277
ID0620	LIV	5-Methyl-2'-deoxycytidine	1.04053						1.04053						1	0.632446	1	0.527602
ID0621	LIV	5'-S-Methyl-5'-thioadenosine	1.00202						1.00202						1	0.941645	1	0.892326
ID0622	LIV	Acetyl-beta-alanine	1.05444						1.05444						1	0.931936	1	0.886661
ID0623	LIV	Acetylcholine	1.0152	-0.0707115	-0.245716	0.511376	0.25186	16.9297	1.0152						2	0.820074	1	0.831272
ID0624	LIV	Aconitic acid, cis-	1.07367						1.07367						1	0.538209	1	0.69537
ID0625	LIV	Aconitic acid, trans-	1.04297						1.04297						1	0.842283	1	0.799067
ID0626	LIV	Adenine	1.02717						1.02717						1	0.929292	1	0.865959
ID0627	LIV	Adenosine 3'-monophosphate	1.11436						1.11436						1	0.876513	1	0.88156
ID0628	LIV	Adenosine 5'-diphosphoribose	1.62641	0.193039	-2.24728	4.51112	1.38683	18.3273	1.62641						2	0.976664	1	0.627158
ID0629	LIV	Adenosine	1.07915						1.07915						1	0.730364	1	0.867011
ID0630	LIV	Adenylosuccinic acid	1.08098						1.08098						1	0.779074	1	0.871544
ID0632	LIV	Ala-Ala	1.13116	-0.157081	-0.500837	1.04978	0.464032	16.8391	1.13116						2	0.73972	1	0.882393
ID0633	LIV	Ala-Ile	1.11483	-0.257553	-0.187106	0.636686	0.285553	14.3998	1.11483						2	0.42637	1	0.809113
ID0634	LIV	Ala-Leu	1.44542	-0.0225772	1.17677	2.35397	0.814287	6.07327	1.44542						2	0.542342	1	0.88222
ID0635	LIV	Alanine	1.05156						1.05156						1	0.872152	1	0.877073
ID0636	LIV	Ala-Val	1.03792	-0.286649	-0.146401	0.643743	0.310112	13.8037	1.03792						2	0.735735	1	0.892378
ID0637	LIV	Allantoin	1.02043						1.02043						1	0.946342	1	0.891745
ID0638	LIV	Allothreonine	1.01348	-0.187292	-0.0677212	0.398318	0.19651	13.3253	1.01348						2	0.47809	1	0.865653
ID0639	LIV	alpha-Aminoadipic acid	1.0957						1.0957						1	0.651818	1	0.892138
ID0640	LIV	alpha-Hydroxyglutaric acid	1.1496						1.1496						1	0.550293	1	0.578001
ID0641	LIV	alpha-Ketoglutaric acid	1.56269						1.01966						1	0.818386	2	0.621534
ID0643	LIV	Arachidonoyl coenzyme A	1.06705						1.06705						1	0.919043	1	0.886953
ID0644	LIV	Arginine	1.13833						1.13833						1	0.764573	1	0.884568
ID0647	LIV	Arg-Pro	1.12648						1.12648						1	0.812846	1	0.865761
ID0648	LIV	Asparagine	1.02567						1.02567						1	0.837213	1	0.860304
ID0649	LIV	Aspartic acid	0.992145						0.992145						1	0.887152	1	0.881364
ID0650	LIV	Betaine	0.992565						0.992565						1	0.890704	1	0.73942
ID0651	LIV	beta-Nicotinamide adenine dinucleotide	1.08989	-0.0646438	-0.452138	0.913472	0.419066	17.4576	1.08989						2	0.710635	1	0.871447
ID0652	LIV	Biopterin	1.2229						1.2229						1	0.76272	1	0.866102
ID0654	LIV	Carnitine	1.00085						1.00085						1	0.77096	1	0.775539
ID0655	LIV	Carnosine	2.93468						2.93468						1	0.948305	1	0.531183
ID0656	LIV	Choline	1.03904						1.03904						1	0.602314	1	0.891047
ID0657	LIV	Citric acid	1.33284						1.33284						1	0.940407	1	0.750639
ID0658	LIV	Citrulline	1.05674	0.114044	-0.135413	0.354076	0.167532	20.6736	1.05674	0.114044	-0.135413	0.354076	0.167532	20.6736	4	0.604838	1	0.891424
ID0659	LIV	Creatine	1.09829						1.09829						1	0.948982	1	0.774562
ID0660	LIV	Creatinine	1.02582						1.02582						1	0.94552	1	0.871393
ID0661	LIV	Cysteic acid	1.19809	-0.350386	0.568093	1.33491	0.557099	8.11102	1.19809						2	0.428136	1	0.709384
ID0662	LIV	Cysteine-glutathione disulfide	1.07937						1.07937						1	0.881001	1	0.74054
ID0663	LIV	Cysteine-S-sulfate	1.13351						1.13351						1	0.927174	1	0.854345
ID0664	LIV	Cystine	1.14481						1.14481						1	0.95151	1	0.861198
ID0667	LIV	Cytidine 5'-diphosphate ethanolamine	1.00784						1.00784						1	0.536992	1	0.891506
ID0668	LIV	Cytidine 5'-diphosphocholine	1.25512	-0.0918473	-0.56677	1.14833	0.457456	17.3863	0.974373						2	0.863366	2	0.562782
ID0669	LIV	Cytidine 5'-monophosphate	1.06018						1.06018						1	0.815149	1	0.893152
ID0670	LIV	Cytidine 5'-monophospho-N-acetylneuraminic acid	0.985315						0.985315						1	0.946094	1	0.816549
ID0671	LIV	Cytidine	1.04637						1.04637						1	0.939894	1	0.881422
ID0672	LIV	Cytosine	1.12258	0.230571	-0.333796	0.811375	0.361388	20.309	1.12258	0.587147	0.254708	1.28003	0.570127	1.56343	5	0.730804	1	0.789557
ID0673	LIV	Daidzein 4'-sulfate	1.07709						1.07709	-0.114992	-0.683141	1.3855	0.643169	17.363	3	0.731738	1	0.892988
ID0675	LIV	Deoxycytidine	1.01669						1.01669						1	0.935058	1	0.87009
ID0676	LIV	Dimethylarginine	0.99244						0.99244						1	0.901314	1	0.867877
ID0677	LIV	Disaccharide	1.17826						1.17826						1	0.91853	1	0.82973
ID0678	LIV	Ectoine	1.07855	0.158182	-0.300404	0.679012	0.314779	19.8513	1.07855	0.158182	-0.300404	0.679012	0.314779	19.8513	4	0.810658	1	0.723509
ID0679	LIV	Ergothioneine	1.99131	-0.300057	-2.06092	4.1653	1.04587	17.4478	1.1813						2	0.963398	2	0.992343
ID0680	LIV	Flavin adenine dinucleotide	0.967693						0.967693						1	0.852633	1	0.893137
ID0681	LIV	Flavine mononucleotide	1.00574						1.00574						1	0.928269	1	0.887155
ID0682	LIV	Fructose 6-phosphate	1.05343						1.05343						1	0.879614	1	0.82701
ID0683	LIV	Fumaric acid	1.11639						1.11639	0.241852	-0.38846	0.91519	0.409887	20.1271	3	0.904416	1	0.893122
ID0684	LIV	gamma-Glu-Cys	1.30417						1.30417						1	0.516765	1	0.8121
ID0685	LIV	gamma-Glu-Gln	1.23077						1.23077						1	0.465281	1	0.843021
ID0686	LIV	gamma-Glu-Glu	1.23429						1.23429						1	0.538002	1	0.854081
ID0687	LIV	gamma-Glu-Leu	1.09192	0.14028	0.299068	0.660667	0.302526	4.32472	1.09192	0.14028	0.299068	0.660667	0.302526	4.32472	4	0.735614	1	0.832763
ID0688	LIV	gamma-Glu-Tyr	1.0544						1.0544						1	0.919805	1	0.889561
ID0690	LIV	Genistein-4'-glucuronide	1.37286						1.02279						1	0.36577	2	0.515231
ID0691	LIV	Gln-Leu	1.24578	-0.269543	-1.06227	2.19187	0.879719	17.0508	1.24578						2	0.972121	1	0.705927
ID0692	LIV	Gluconic acid	0.985557						0.985557						1	0.635127	1	0.884781
ID0693	LIV	Glucose 1-phosphate	1.07123						1.07123						1	0.912726	1	0.846266
ID0694	LIV	Glucose	1.01687						1.01687						1	0.939981	1	0.787228
ID0695	LIV	Glucuronic acid	1.00054	-0.0368668	-0.133255	0.276523	0.138187	16.969	1.00054	-0.0368668	-0.133255	0.276523	0.138187	16.969	4	0.594811	1	0.858422
ID0696	LIV	Glu-Gln	1.33541	1.09884	0.0638031	2.20138	0.824231	0.22154	1.33541						2	0.492123	1	0.892434
ID0697	LIV	Glu-Gly-Arg	1.18024	-0.363229	0.0278282	0.728587	0.308661	11.7079	1.18024	-0.363229	0.0278282	0.728587	0.308661	11.7079	4	0.392405	1	0.887418
ID0698	LIV	Glu-Lys	0.954416						0.954416						1	0.8568	1	0.531218
ID0699	LIV	Glu-Phe	1.17747						1.17747						1	0.94816	1	0.856557
ID0700	LIV	Glutamic acid	1.17475						1.17475						1	0.795435	1	0.893237
ID0701	LIV	Glutamine	1.11027						1.11027						1	0.610955	1	0.870058
ID0702	LIV	Glutaric acid	1.04195	0.0421538	-0.193295	0.395676	0.189873	18.8202	1.04195	0.0421538	-0.193295	0.395676	0.189873	18.8202	4	0.505171	1	0.890033
ID0703	LIV	Glutathione (oxidized)	1.13191						1.13191						1	0.84631	1	0.883343
ID0704	LIV	Glutathione (reduced)	1.02799	-0.196629	-0.3641	0.827603	0.402535	16.1086	1.02799						2	0.968553	1	0.853823
ID0705	LIV	Glycero-3-phosphocholine	1.14212						1.14212						1	0.594703	1	0.869441
ID0706	LIV	Glycine	1.01428						1.01428						1	0.874478	1	0.86654
ID0707	LIV	Glycocholic acid	1.0453						1.0453	0.255104	0.130514	0.573103	0.274134	1.80632	3	0.414649	1	0.875606
ID0708	LIV	Gly-Glu	0.962763						0.962763						1	0.932081	1	0.881741
ID0709	LIV	Gly-Leu	1.18853	-0.302466	-0.085841	0.628823	0.264538	13.0563	1.18853	-0.302466	-0.085841	0.628823	0.264538	13.0563	4	0.781306	1	0.819496
ID0710	LIV	Guanine	1.12489						1.12489						1	0.859689	1	0.891672
ID0711	LIV	Guanosine 5'-monophosphate	1.05769						1.05769						1	0.671633	1	0.891043
ID0712	LIV	Guanosine	1.21909						1.21909						1	0.672785	1	0.891867
ID0713	LIV	Hippuric acid	1.04758						1.04758	-0.139333	-0.302641	0.666349	0.318041	16.3519	3	0.526281	1	0.887185
ID0715	LIV	Histidine	1.00921						1.00921						1	0.91344	1	0.893029
ID0717	LIV	Hypotaurine	1.46922	-0.207946	-0.82268	1.69711	0.577554	17.0543	1.46922	-0.207946	-0.82268	1.69711	0.577554	17.0543	4	0.649411	1	0.844825
ID0718	LIV	Hypoxanthine	1.05051						1.05051	-0.220823	0.0554222	0.455343	0.216725	11.0607	3	0.380758	1	0.859557
ID0719	LIV	Ile-Asp	1.20727						1.20727						1	0.883319	1	0.891809
ID0720	LIV	Ile-Gln	1.34204	-0.504746	-0.31947	1.1947	0.445108	14.1554	1.34204						2	0.465776	1	0.802629
ID0721	LIV	Ile-Phe	1.2728	-0.180776	-1.03768	2.10663	0.827553	17.3412	1.2728						2	0.968715	1	0.696693
ID0722	LIV	Ile-Pro-Ile	1.31353						1.31353						1	0.859388	1	0.785753
ID0723	LIV	Ile-Ser	1.01475						1.01475						1	0.798799	1	0.883953
ID0724	LIV	Ile-Tyr	1.27037						1.27037						1	0.709093	1	0.88323
ID0725	LIV	Indolelactic acid	1.09582						1.09582						1	0.657825	1	0.890697
ID0726	LIV	Inosine 5'-monophosphate	1.07405						1.07405						1	0.647451	1	0.849927
ID0727	LIV	Inosine	1.01732						1.01732	-0.245543	0.015755	0.492096	0.24186	11.7552	3	0.942394	1	0.683842
ID0728	LIV	Isocitric acid	2.05102						2.05102						1	0.720659	1	0.890089
ID0729	LIV	Isoleucine	1.03585						1.03585						1	0.841291	1	0.864424
ID0730	LIV	Kynurenine	1.0599						1.0599	-0.0287021	-0.60698	1.21532	0.573318	17.8195	3	0.818179	1	0.772999
ID0731	LIV	Lactic acid	0.997877	-0.0288581	-0.0830256	0.175796	0.0880849	16.7222	0.997877	-0.0288581	-0.0830256	0.175796	0.0880849	16.7222	4	0.466093	1	0.882128
ID0732	LIV	Leucine	1.00811						1.00811						1	0.824986	1	0.893238
ID0733	LIV	Leu-Ile	1.18569						1.18569						1	0.833671	1	0.889428
ID0734	LIV	Leu-Thr	1.17228						1.17228						1	0.717222	1	0.734017
ID0735	LIV	Linoleoyl coenzyme A	1.0601						1.0601						1	0.918766	1	0.886688
ID0737	LIV	Lysine	1.12947						1.12947						1	0.915993	1	0.893214
ID0738	LIV	Malic acid	1.04881						1.04881	0.185109	-0.194156	0.536515	0.255774	20.9089	3	0.615804	1	0.882877
ID0739	LIV	Malonic acid	1.05024	0.12427	-0.187718	0.450249	0.214355	20.2337	1.05024	0.12427	-0.187718	0.450249	0.214355	20.2337	4	0.606783	1	0.868821
ID0740	LIV	Methionine sulfoxide	1.01334						1.01334						1	0.780354	1	0.87714
ID0741	LIV	Methionine	1.02113						1.02113						1	0.939196	1	0.765497
ID0743	LIV	N,N-Dimethylguanosine	1.01166						1.01166						1	0.892755	1	0.891271
ID0744	LIV	N,N-Dimethylvaline	1.04535						1.04535						1	0.841322	1	0.681605
ID0745	LIV	N1-Acetylspermidine	1.03379						1.03379						1	0.920718	1	0.691101
ID0746	LIV	N6-Succinyladenosine	1.06888						1.06888						1	0.870329	1	0.798959
ID0747	LIV	N6-Threonylcarbamoyladenosine	1.08109	-0.0440586	0.343005	0.691646	0.319883	6.48797	1.08109	-0.0440586	0.343005	0.691646	0.319883	6.48797	4	0.653815	1	0.768743
ID0748	LIV	N-Acetylalanine	1.02309						1.02309						1	0.436325	1	0.677529
ID0749	LIV	N-Acetylarginine	1.11649						1.11649	0.576338	-0.219875	1.23371	0.552498	22.6079	3	0.730784	1	0.878888
ID0750	LIV	N-Acetylaspartic acid	1.09201						1.09201						1	0.871373	1	0.891219
ID0751	LIV	N-Acetylaspartylglutamic acid	1.05937						1.05937						1	0.94343	1	0.855124
ID0752	LIV	N-Acetylcarnosine	1.23291						1.23291						1	0.779175	1	0.888418
ID0753	LIV	N-Acetylcitrulline	1.09946						1.09946	0.374104	-0.5855	1.38963	0.631961	20.1718	3	0.486362	1	0.890818
ID0754	LIV	N-Acetylgalactosamine 4-sulfate	1.01725						1.01725						1	0.639578	1	0.892542
ID0755	LIV	N-Acetylglucosamine 6-phosphate	1.11549						1.11549						1	0.895697	1	0.768469
ID0756	LIV	N-Acetylglucosaminylasparagine	1.09178						0.899993						1	0.954737	2	0.706643
ID0757	LIV	N-Acetylglutamic acid	0.990468						0.990468	0.058537	-0.311854	0.634601	0.320354	18.7087	3	0.529246	1	0.861166
ID0758	LIV	N-Acetylhistamine	1.05531						1.05531						1	0.52936	1	0.889609
ID0759	LIV	N-Acetylhistidine	1.05085	-0.141678	-0.385272	0.820992	0.390633	16.654	1.05085						2	0.908145	1	0.81809
ID0760	LIV	N-Acetylleucine	1.00532						1.00532						1	0.686323	1	0.876859
ID0761	LIV	N-Acetylmethionine	1.0467						1.0467						1	0.681078	1	0.888206
ID0762	LIV	N-Acetylneuraminate	1.00483	-0.0821715	-0.0838101	0.234745	0.116808	15.0377	1.00483	-0.0821715	-0.0838101	0.234745	0.116808	15.0377	4	0.672814	1	0.88347
ID0763	LIV	N-Acetylornithine	1.02238						1.02238						1	0.562453	1	0.830658
ID0764	LIV	N-Acetylphenylalanine	1.02799						1.02799						1	0.389388	1	0.875902
ID0765	LIV	N-Acetylputrescine	1.14867	-0.100087	-0.423468	0.870271	0.378817	17.1135	1.14867	-0.100087	-0.423468	0.870271	0.378817	17.1135	4	0.944434	1	0.853968
ID0766	LIV	N-Acetyl-S-benzylcysteine	1.13856						1.13856						1	0.648857	1	0.820469
ID0767	LIV	N-Acetylserine	1.03462						1.03462						1	0.787408	1	0.887012
ID0768	LIV	N-Acetylthreonine	1.04776						1.04776						1	0.950285	1	0.820709
ID0769	LIV	N-Acetylvaline	1.35599	-0.333095	0.386541	1.02052	0.376301	8.71683	1.35599	-0.333095	0.386541	1.02052	0.376301	8.71683	4	0.884541	1	0.859139
ID0770	LIV	N-epsilon-Methyllysine	1.00917	-0.0150029	0.222804	0.446617	0.22128	6.25682	1.00917	-0.0150029	0.222804	0.446617	0.22128	6.25682	4	0.932413	1	0.887807
ID0771	LIV	N-gamma-Glu-Leu	1.13345						1.13345						1	0.503698	1	0.892626
ID0772	LIV	Nicotinamide	1.01829						1.01829						1	0.421788	1	0.893186
ID0773	LIV	Nicotinic acid	1.11777						1.11777						1	0.729799	1	0.844798
ID0774	LIV	Ophthalmic acid	1.35592	0.422559	0.814982	1.83603	0.677043	4.17292	1.35592	0.422559	0.814982	1.83603	0.677043	4.17292	4	0.573376	1	0.717086
ID0775	LIV	Ornithine	0.992645						0.992645	0.0643164	-0.278845	0.572332	0.288286	18.8659	3	0.842998	1	0.888658
ID0776	LIV	Orotic acid	1.00915						1.38425						1	0.95163	2	0.595646
ID0777	LIV	Oxalic acid	1.08634						1.08634						1	0.891482	1	0.862343
ID0778	LIV	Pantothenic acid	1.09595	-0.167969	0.121016	0.414045	0.188898	9.61524	1.09595	-0.167969	0.121016	0.414045	0.188898	9.61524	4	0.623843	1	0.863822
ID0779	LIV	Pentose X-phosphate	0.995976						0.995976						1	0.539383	1	0.845284
ID0780	LIV	Phenol sulfate	1.421	0.745749	0.458445	1.75079	0.616038	2.10539	1.421	0.745749	0.458445	1.75079	0.616038	2.10539	4	0.71418	1	0.83306
ID0781	LIV	Phenylacetaldehyde	0.989679						0.989679						1	0.956673	1	0.881817
ID0782	LIV	Phenylacetylaspartic acid	1.07861						1.07861						1	0.917155	1	0.892173
ID0783	LIV	Phenylalanine	1.01458						1.01458						1	0.601503	1	0.728682
ID0785	LIV	Phosphoenolpyruvic acid	1.35701						1.35701						1	0.868848	1	0.8749
ID0786	LIV	Pipecolic acid	0.993861						0.993861	0.178307	0.250165	0.614413	0.309104	3.63469	3	0.857665	1	0.893134
ID0787	LIV	Piperidine	1.35306						1.35306						1	0.88944	1	0.890691
ID0788	LIV	Pro-Ala	1.10109						1.10109						1	0.47116	1	0.843255
ID0789	LIV	Pro-Asp	1.01479						1.01479						1	0.876573	1	0.892893
ID0790	LIV	Pro-hydroxy-Pro	1.0215						1.0215						1	0.921691	1	0.889556
ID0791	LIV	Proline	1.02004						1.02004						1	0.558378	1	0.884888
ID0792	LIV	Pro-Pro	1.08384						1.08384	-0.25828	0.15837	0.605935	0.279531	9.89897	3	0.467859	1	0.749034
ID0793	LIV	Pseudouridine	1.03914						1.03914						1	0.873261	1	0.629537
ID0794	LIV	Pyridoxal 5-phosphate	1.00219						1.00219						1	0.950208	1	0.766238
ID0795	LIV	Pyridoxal	1.06958						1.06958						1	0.712623	1	0.877217
ID0796	LIV	Pyridoxine	1.20178	0.161904	0.302114	0.685525	0.285212	4.12086	1.20178	0.161904	0.302114	0.685525	0.285212	4.12086	4	0.462014	1	0.8837
ID0797	LIV	Pyruvic acid	1.14625						1.14625						1	0.935089	1	0.773124
ID0798	LIV	Riboflavin	1.02045						1.02045						1	0.952648	1	0.79869
ID0799	LIV	S-Adenosylhomocysteine	1.08915						1.08915						1	0.803842	1	0.811582
ID0800	LIV	Sarcosine	1.25482						0.960881	0.30517	-0.471409	1.12313	0.584428	20.1945	3	0.647438	2	0.648551
ID0801	LIV	Ser-Glu	1.03198						1.03198						1	0.949081	1	0.885635
ID0802	LIV	Ser-Ile	1.10997	-0.298596	-0.325082	0.882809	0.397672	15.1621	1.10997						2	0.920684	1	0.844925
ID0803	LIV	Serine	1.09264	-0.0975251	-0.396328	0.816301	0.373544	17.0784	1.09264						2	0.688136	1	0.888174
ID0804	LIV	Ser-Leu	1.14919	-0.346686	-0.388172	1.0409	0.452886	15.2154	1.14919						2	0.958445	1	0.889643
ID0805	LIV	Serotonin	1.08664						1.08664	0.0200774	-0.364649	0.730402	0.336082	18.2101	3	0.636865	1	0.862711
ID0806	LIV	S-Lactoylglutathione	1.06539	-0.140958	-0.259359	0.590377	0.277072	16.0984	1.06539						2	0.54424	1	0.761906
ID0807	LIV	Spermidine	1.21313						1.21313						1	0.866263	1	0.875466
ID0808	LIV	S-Succinylcysteine	1.01784						1.01784						1	0.917514	1	0.840761
ID0809	LIV	Stachydrine (proline betaine)	1.02242						1.02242						1	0.423154	1	0.766076
ID0810	LIV	Suberic acid	1.13471						1.13471						1	0.583935	1	0.875877
ID0811	LIV	Succinic acid	1.12864						1.12864						1	0.590757	1	0.772873
ID0812	LIV	Sucrose	1.16814						1.16814	-0.401662	0.303129	1.00642	0.430778	9.53057	3	0.43862	1	0.598231
ID0813	LIV	Taurine	1.11193						1.11193						1	0.516556	1	0.85312
ID0814	LIV	Tetrasaccharide	1.1533						1.1533						1	0.924691	1	0.786732
ID0815	LIV	Thiamine	1.03912						1.03912						1	0.890207	1	0.771161
ID0816	LIV	Threonine	1.02231						1.02231						1	0.721618	1	0.887469
ID0817	LIV	Thr-Leu	1.10138	-0.334501	-0.581374	1.34147	0.608994	16.0057	1.10138						2	0.904594	1	0.892947
ID0818	LIV	Thr-Thr	1.1162	-0.08626	-0.456387	0.928935	0.416115	17.2865	1.1162						2	0.625814	1	0.890186
ID0819	LIV	Thymidine	1.11953						1.11953						1	0.892689	1	0.887639
ID0820	LIV	Thymine	1.08604						1.08604						1	0.823573	1	0.889548
ID0821	LIV	TMAO	1.30823						1.30823	0.496867	1.01716	2.26407	0.865314	4.26435	3	0.950453	1	0.618304
ID0822	LIV	trans-Crotonobetaine	1.00212						1.00212						1	0.811676	1	0.865957
ID0823	LIV	Trigonelline	1.0054						1.0054						1	0.504014	1	0.853183
ID0824	LIV	Trimethyllysine	1.05498						1.05498						1	0.788794	1	0.849842
ID0825	LIV	Trisaccharide	1.07165						1.07165						1	0.812848	1	0.862869
ID0827	LIV	Tryptophan	0.992416						0.992416						1	0.490455	1	0.892352
ID0828	LIV	Tyramine	0.99484						0.99484						1	0.877322	1	0.800088
ID0829	LIV	Tyrosine	1.0517						1.0517						1	0.902544	1	0.888717
ID0830	LIV	Urea	1.00179	-0.0448028	0.0896723	0.200484	0.100063	7.76987	1.00179	0.0300121	-0.0918232	0.193207	0.0964313	19.2067	5	0.864616	1	0.883941
ID0831	LIV	Uric acid	1.1546						1.1546						1	0.933708	1	0.868909
ID0832	LIV	Uridine 5'-diphosphoacetylglucosamine	1.10761	-0.0565694	-0.53356	1.0731	0.484421	17.5965	1.10761						2	0.861434	1	0.891834
ID0833	LIV	Uridine 5-monophosphate	1.10997						1.10997						1	0.884786	1	0.862214
ID0834	LIV	Uridine diphosphate glucose	1.29767						1.29767						1	0.736723	1	0.893234
ID0835	LIV	Uridine diphosphate glucuronic acid	1.54318						1.54318						1	0.938443	1	0.851458
ID0836	LIV	Uridine	1.04772						1.04772						1	0.915028	1	0.782169
ID0837	LIV	Urocanic acid	2.20706						2.20706						1	0.899253	1	0.873431
ID0838	LIV	Val-Asn	1.08712	-0.260069	0.027669	0.523074	0.240579	11.5951	1.08712	-0.260069	0.027669	0.523074	0.240579	11.5951	4	0.68394	1	0.881206
ID0839	LIV	Val-Asp	1.05642						1.05642						1	0.937577	1	0.892735
ID0840	LIV	Val-Gln	1.12498	-0.244964	-0.317954	0.80275	0.356785	15.4925	1.12498						2	0.645386	1	0.78814
ID0841	LIV	Val-Glu	1.15753						1.15753						1	0.758348	1	0.889938
ID0842	LIV	Val-Ile	1.03184	-0.118259	-0.239292	0.533837	0.258683	16.2468	1.03184						2	0.748311	1	0.793331
ID0843	LIV	Val-Leu	1.09447						1.09447						1	0.858033	1	0.774096
ID0844	LIV	Val-Phe	1.13546	-0.415957	-0.303403	1.02971	0.453431	14.4072	1.13546						2	0.96758	1	0.87752
ID0847	LIV	Vanillin-4-sulfate	1.1145						1.1145						1	0.900328	1	0.812794
ID0848	LIV	Xanthine	1.13403						1.13403						1	0.719373	1	0.850616
ID0849	LIV	Xanthosine 5'-monophosphate	1.80406						1.80406						1	0.82553	1	0.682999
ID0850	LIV	Xanthosine	1.21651	-0.431196	-0.709252	1.66008	0.682312	15.9135	1.21651						2	0.932584	1	0.511553
ID0851	LIV	Xanthurenic acid	2.0679						2.0679						1	0.771159	1	0.779634
ID0001	SCN	CAR 2:0	0.96436						0.96436						1	0.667241	1	0.869477
ID0002	SCN	CAR 3:0	1.1215						1.1215						1	0.919926	1	0.799127
ID0003	SCN	CAR 4:0	1.02941						1.02941						1	0.720796	1	0.863006
ID0004	SCN	CAR 4:0;O	1.11313						1.11313	-0.0915946	0.481186	0.979652	0.440042	6.71849	3	0.713242	1	0.886287
ID0006	SCN	CAR 5:0	1.06724						1.06724						1	0.758889	1	0.892087
ID0018	SCN	CAR 14:0	2.11815						2.11815						1	0.842856	1	0.887842
ID0020	SCN	CAR 14:1	2.30556	1.61197	-2.73091	6.34234	1.37544	20.0368	2.30556						2	0.62331	1	0.548508
ID0023	SCN	CAR 16:0	1.03859						1.60328	0.14218	0.710113	1.44841	0.451704	5.24519	3	0.826024	2	0.897351
ID0024	SCN	CAR 16:1 (1)	1.62659						1.62659						1	0.654897	1	0.780971
ID0028	SCN	CAR 18:0	1.1274						1.53436	0.298766	0.764425	1.64147	0.534905	4.57684	3	0.976876	2	0.850286
ID0029	SCN	CAR 18:1	1.16702						1.16702						1	0.743879	1	0.892471
ID0034	SCN	CAR 20:1	1.10047						1.10047	-0.591578	-0.196535	1.24674	0.566459	13.2252	3	0.717437	1	0.857134
ID0037	SCN	CAR 20:4	1.19738						1.19738						1	0.627405	1	0.883071
ID0042	SCN	CE 20:4	0.955422						1.58254	0.871812	0.86246	2.45267	0.774913	2.9794	3	0.979962	2	0.976585
ID0043	SCN	CE 22:6	1.02487						1.02487						1	0.942618	1	0.756021
ID0044	SCN	Cer 42:0;O4	1.36337						1.36337						1	0.925111	1	0.840877
ID0045	SCN	Cer 44:0;O4	1.75147						1.75147						1	0.942467	1	0.884251
ID0047	SCN	Cer 34:1;O3	1.28753						1.28753						1	0.915348	1	0.871294
ID0051	SCN	Cer 40:0;O3	1.27345						1.27345						1	0.914958	1	0.850698
ID0052	SCN	Cer 41:0;O3	1.58075						1.58075						1	0.94832	1	0.881583
ID0054	SCN	Cer 42:1;O3	1.10308						1.10308						1	0.935751	1	0.876205
ID0055	SCN	Cer 42:0;O3	1.16977						1.16977						1	0.809956	1	0.829091
ID0056	SCN	Cer 43:1;O3	1.22291						1.22291						1	0.927041	1	0.887509
ID0057	SCN	Cer 43:0;O3	1.53148						1.53148						1	0.950848	1	0.854904
ID0058	SCN	Cer 44:0;O3	1.17139						1.17139						1	0.936472	1	0.893146
ID0059	SCN	Cer 46:1;O3	1.22098						1.22098						1	0.937456	1	0.882066
ID0060	SCN	Cer 46:0;O3	1.19371						1.19371						1	0.950476	1	0.875037
ID0061	SCN	Cer 30:1;O2	0.992223						0.992223	0.0813083	0.116302	0.283812	0.143018	3.66948	3	0.729066	1	0.515178
ID0062	SCN	Cer 32:1;O2	1.0455						1.0455						1	0.53626	1	0.89146
ID0063	SCN	Cer 33:1;O2	0.96814						0.96814	-0.185941	-0.149894	0.47767	0.246695	14.5916	3	0.898617	1	0.890679
ID0064	SCN	Cer 34:2;O2	1.52026						1.52026	-1.22317	-0.271009	2.50566	0.824091	12.8329	3	0.912364	1	0.654509
ID0065	SCN	Cer 34:1;O2	1.09661						1.09661						1	0.894471	1	0.892813
ID0066	SCN	Cer 36:2;O2	1.07363						1.07363	-0.40107	-0.082929	0.819108	0.381465	12.7788	3	0.59189	1	0.847232
ID0067	SCN	Cer 36:1;O2	1.02368						1.02368						1	0.519953	1	0.808986
ID0068	SCN	Cer 38:2;O2	1.03506						1.03506	-0.547642	-0.124675	1.12331	0.542632	12.855	3	0.925992	1	0.847738
ID0069	SCN	Cer 38:1;O2	1.01748						1.01748						1	0.513542	1	0.874028
ID0070	SCN	Cer 40:2;O2	1.92848						1.92848	-1.4877	0.481516	3.12736	0.810835	10.8043	3	0.492224	1	0.775695
ID0071	SCN	Cer 40:1;O2	1.35494						1.35494						1	0.90004	1	0.893039
ID0073	SCN	Cer 41:1;O2	1.19638						1.19638						1	0.942611	1	0.864661
ID0074	SCN	Cer 42:3;O2	1.17612						1.17612						1	0.466983	1	0.873595
ID0075	SCN	Cer 42:2;O2	1.42946						1.42946						1	0.841534	1	0.840017
ID0076	SCN	Cer 42:1;O2	1.26846						1.26846						1	0.921439	1	0.794685
ID0077	SCN	Cer 43:1;O2	1.43796						1.43796						1	0.948935	1	0.8242
ID0079	SCN	Cer 44:1;O2	1.3515						1.3515						1	0.923433	1	0.844966
ID0080	SCN	Cer 46:1;O2	2.03884						2.03884						1	0.949861	1	0.832187
ID0083	SCN	CL 72:8	1.00764						1.00764	-0.456474	-0.323024	1.11841	0.55497	14.3523	3	0.96962	1	0.863261
ID0085	SCN	CL 72:6	1.00879						1.00879						1	0.854233	1	0.884172
ID0087	SCN	CL 74:7	1.15428						1.15428						1	0.694495	1	0.791265
ID0092	SCN	CoQ9	0.96328						0.96328						1	0.666716	1	0.887217
ID0100	SCN	DG 30:0	1.67169						1.67169						1	0.876675	1	0.863032
ID0102	SCN	DG 32:1	1.07198						1.07198						1	0.918957	1	0.886851
ID0103	SCN	DG 32:0	2.01578						2.01578						1	0.902473	1	0.810646
ID0106	SCN	DG 34:1	1.07489						1.07489						1	0.920497	1	0.885291
ID0108	SCN	DG 36:4 (1)	1.08265	-0.0289306	-0.69957	1.40034	0.646719	17.8421	1.08265	-0.0289306	-0.69957	1.40034	0.646719	17.8421	4	0.743205	1	0.891828
ID0109	SCN	DG 36:4 (2)	1.03107						1.03107						1	0.496236	1	0.889343
ID0110	SCN	DG 36:3	1.15997	-0.0835094	-0.402935	0.822996	0.354748	17.2194	1.15997	-0.0835094	-0.402935	0.822996	0.354748	17.2194	4	0.661548	1	0.853206
ID0111	SCN	DG 36:2	1.11642						1.11642						1	0.745914	1	0.866143
ID0112	SCN	DG 36:1	1.08403						1.08403						1	0.922985	1	0.887865
ID0113	SCN	DG 38:6	0.976071						0.976071						1	0.313327	1	0.878838
ID0114	SCN	DG 38:5	1.12576						1.12576	-0.549223	-0.172107	1.15111	0.511262	13.1599	3	0.374376	1	0.87116
ID0115	SCN	DG 38:4	1.02762						1.02762						1	0.424772	1	0.891504
ID0119	SCN	DG 40:4	0.936085						1.20748	0.352115	0.525294	1.26478	0.523727	3.74435	3	0.968523	2	0.754016
ID0122	SCN	LPE O-16:1	1.30309						1.30309	0.347322	0.740741	1.63625	0.627836	4.32526	3	0.443894	1	0.735185
ID0124	SCN	LPE O-18:2	0.974608						0.974608						1	0.521169	1	0.825745
ID0126	SCN	PC O-30:0	1.12153						1.12153						1	0.502768	1	0.524231
ID0127	SCN	PC O-34:2	1.08014						1.08014	-0.365538	0.296823	0.941747	0.435939	9.39485	3	0.715721	1	0.748823
ID0128	SCN	PC O-35:8 (2)	1.1257						1.1257						1	0.650295	1	0.883622
ID0129	SCN	PC O-35:8 (1)	1.04197						1.04197						1	0.63452	1	0.892592
ID0130	SCN	PC O-34:1	1.00581						1.00581						1	0.480927	1	0.865113
ID0131	SCN	PC O-34:0	1.05986						1.05986						1	0.80618	1	0.826914
ID0132	SCN	PC O-36:4	1.01219						1.01219	-0.237177	0.126464	0.537573	0.26555	10.1289	3	0.529939	1	0.83449
ID0133	SCN	PC O-37:10	1.01265						1.01265						1	0.717506	1	0.893156
ID0134	SCN	PC O-37:9	0.974775						0.974775						1	0.667252	1	0.880983
ID0135	SCN	PC O-36:2	1.40303						1.40303						1	0.772076	1	0.891451
ID0136	SCN	PC O-37:8	0.995902						0.995902						1	0.647203	1	0.892947
ID0137	SCN	PC O-36:0	1.02138						1.02138						1	0.926213	1	0.882146
ID0138	SCN	PC O-38:8	0.879773						0.879773						1	0.927973	1	0.831578
ID0139	SCN	PC O-38:7	1.17396						2.86692						1	0.910757	2	0.747402
ID0141	SCN	PC O-38:5	1.01361						1.01361	-0.275484	0.138247	0.616452	0.304088	10.2234	3	0.708704	1	0.790862
ID0142	SCN	PC O-38:4 (1)	0.975805						0.975805	-0.374605	-0.0446247	0.754507	0.386607	12.4529	3	0.946426	1	0.808129
ID0143	SCN	PC O-38:4 (2)	0.984896						0.984896	-0.2957	0.114128	0.63392	0.321821	10.593	3	0.632078	1	0.889081
ID0144	SCN	PC O-39:10	0.981928						0.981928						1	0.693074	1	0.886064
ID0149	SCN	PE O-34:2	1.18066						1.18066						1	0.530737	1	0.88134
ID0153	SCN	PE O-36:5	1.04516	0.169455	0.244766	0.595401	0.284838	3.68697	1.04516	0.169455	0.244766	0.595401	0.284838	3.68697	4	0.722124	1	0.838186
ID0154	SCN	PE O-36:3	1.18203						1.18203						1	0.534352	1	0.890784
ID0155	SCN	PE O-36:2	1.16766						1.16766						1	0.550262	1	0.88854
ID0156	SCN	PE O-37:5	1.02968	0.350819	0.107106	0.733609	0.356232	1.13184	1.02968						2	0.5267	1	0.892977
ID0157	SCN	PE O-38:7 (1)	1.00654						1.00654						1	0.671137	1	0.860415
ID0158	SCN	PE O-38:7 (2)	1.03726						1.03726						1	0.69221	1	0.878537
ID0159	SCN	PE O-38:5 (1)	0.962749						0.962749						1	0.717639	1	0.892936
ID0160	SCN	PE O-38:5 (2)	0.988218						0.988218						1	0.692291	1	0.889802
ID0162	SCN	PE O-38:2 (2)	1.61657						1.61657						1	0.490782	1	0.704416
ID0163	SCN	PE O-39:5	0.940684	0.343509	0.0259835	0.68898	0.366212	0.28838	0.940684						2	0.535069	1	0.878902
ID0164	SCN	PE O-40:8	0.997572						0.997572						1	0.601575	1	0.893213
ID0165	SCN	PE O-40:7	1.02918						1.02918						1	0.714342	1	0.872133
ID0166	SCN	PE O-40:5	0.993172						0.993172						1	0.688432	1	0.892666
ID0169	SCN	TG O-52:2	1.17408						1.17408						1	0.911236	1	0.890388
ID0170	SCN	TG O-54:2	1.92645						1.92645						1	0.890216	1	0.893153
ID0171	SCN	FA 13:0	1.26738						1.26738	0.383845	0.685968	1.57212	0.620222	4.05134	3	0.884427	1	0.719038
ID0172	SCN	FA 14:1	2.80569						2.80569						1	0.852544	1	0.891369
ID0173	SCN	FA 14:0	1.17676						1.17676						1	0.896117	1	0.864487
ID0174	SCN	FA 15:1	1.93845						1.93845						1	0.872967	1	0.891889
ID0175	SCN	FA 15:0	1.06728						1.06728						1	0.843954	1	0.892594
ID0176	SCN	FA 16:2	1.70725						1.70725						1	0.908902	1	0.885625
ID0177	SCN	FA 16:1	1.71145						1.71145						1	0.853599	1	0.88237
ID0178	SCN	FA 16:0	1.12446	0.190488	0.269992	0.660853	0.293853	3.65306	1.12446	0.190488	0.269992	0.660853	0.293853	3.65306	4	0.522135	1	0.883414
ID0179	SCN	FA 17:2	1.40269						1.40269						1	0.90679	1	0.885851
ID0180	SCN	FA 17:1	1.16877						1.16877						1	0.879925	1	0.888001
ID0181	SCN	FA 17:0	1.14284						1.14284						1	0.754916	1	0.869726
ID0183	SCN	FA 18:3	1.21197						1.21197						1	0.792398	1	0.887375
ID0184	SCN	FA 18:2	1.15973						1.15973						1	0.673406	1	0.892866
ID0185	SCN	FA 18:1	1.17193						1.17193						1	0.831579	1	0.886506
ID0186	SCN	FA 18:0	1.07681	0.199223	0.328288	0.768018	0.356617	3.91656	1.07681	0.199223	0.328288	0.768018	0.356617	3.91656	4	0.594749	1	0.823081
ID0187	SCN	FA 19:2	3.58946						3.58946						1	0.748655	1	0.887428
ID0188	SCN	FA 19:1	1.37494						1.37494						1	0.880733	1	0.893238
ID0189	SCN	FA 19:0	1.2467						1.2467						1	0.480605	1	0.885392
ID0190	SCN	FA 20:5 (1)	1.1135						1.1135						1	0.846822	1	0.884541
ID0191	SCN	FA 20:5 (2)	1.30965						1.30965						1	0.881359	1	0.887157
ID0192	SCN	FA 20:4	1.18796						1.18796						1	0.698693	1	0.892254
ID0193	SCN	FA 20:3	1.33859						1.33859						1	0.759457	1	0.883006
ID0194	SCN	FA 20:2	1.41941						1.41941						1	0.849907	1	0.892936
ID0195	SCN	FA 20:1	1.2603						1.2603						1	0.831827	1	0.892998
ID0196	SCN	FA 20:0	1.16422	0.225829	0.408464	0.93347	0.4009	4.07086	1.16422	0.225829	0.408464	0.93347	0.4009	4.07086	4	0.756566	1	0.871587
ID0199	SCN	FA 21:1	7.49324						7.49324						1	0.892639	1	0.523686
ID0200	SCN	FA 21:0	1.13914						1.13914						1	0.575439	1	0.88944
ID0201	SCN	FA 22:6	1.03294						1.03294						1	0.761706	1	0.890233
ID0202	SCN	FA 22:5 (1)	1.10874						1.10874						1	0.836906	1	0.88706
ID0203	SCN	FA 22:5 (2)	1.06551						1.06551						1	0.851228	1	0.890349
ID0204	SCN	FA 22:4	1.09812						1.09812						1	0.696877	1	0.873981
ID0205	SCN	FA 22:3	1.57966						1.57966						1	0.81717	1	0.892483
ID0206	SCN	FA 22:2	1.40935						1.40935						1	0.791376	1	0.878869
ID0207	SCN	FA 22:1	1.28288						1.28288						1	0.463097	1	0.884914
ID0208	SCN	FA 22:0	1.21599	0.209598	0.413255	0.926738	0.381063	4.2071	1.21599	0.209598	0.413255	0.926738	0.381063	4.2071	4	0.422014	1	0.888386
ID0209	SCN	FA 23:1	1.29017						1.29017						1	0.920471	1	0.893232
ID0210	SCN	FA 23:0	1.17619						1.17619						1	0.877081	1	0.887113
ID0212	SCN	FA 24:5	1.094						1.094						1	0.830055	1	0.882887
ID0213	SCN	FA 24:4	1.01094						1.01094						1	0.827607	1	0.821257
ID0215	SCN	FA 24:2	1.4313						1.4313						1	0.871337	1	0.887987
ID0216	SCN	FA 24:1	1.36958						1.36958						1	0.815452	1	0.888476
ID0217	SCN	FA 24:0	1.16143						1.16143						1	0.818617	1	0.892739
ID0218	SCN	FA 25:1	1.24278						1.24278						1	0.933619	1	0.876828
ID0219	SCN	FA 25:0	1.14939						1.14939						1	0.842746	1	0.892488
ID0223	SCN	FA 26:1	1.28348						1.28348						1	0.888801	1	0.890333
ID0224	SCN	FA 26:0	1.14469						1.14469						1	0.78052	1	0.890966
ID0225	SCN	FA 27:0	1.16769						1.16769						1	0.893638	1	0.876465
ID0227	SCN	FA 28:0	1.11266						1.11266						1	0.855804	1	0.890153
ID0228	SCN	FA 30:1	1.27028						1.27028						1	0.829356	1	0.879557
ID0229	SCN	FA 30:0	1.13655						1.13655						1	0.805167	1	0.88952
ID0230	SCN	FA 31:1	1.38471						1.38471						1	0.941959	1	0.892374
ID0231	SCN	FA 32:2	1.33091						1.33091						1	0.918842	1	0.893033
ID0232	SCN	FA 32:1	1.35901						1.35901						1	0.811525	1	0.891533
ID0233	SCN	FA 32:0	1.31293						1.31293						1	0.923699	1	0.77743
ID0234	SCN	FA 34:2	1.54413						1.54413						1	0.916696	1	0.88756
ID0235	SCN	FA 34:1	1.32119						1.32119						1	0.911464	1	0.888117
ID0238	SCN	FAHFA 24:0;O	1.15068						1.15068						1	0.648651	1	0.867765
ID0239	SCN	FAHFA 25:0;O	1.09714						1.09714						1	0.886309	1	0.830522
ID0240	SCN	FAHFA 26:0;O	1.43245						1.43245	-0.344566	-0.918324	1.96168	0.684727	16.6289	3	0.59852	1	0.836921
ID0241	SCN	FAHFA 27:0;O	1.11808						1.11808						1	0.901465	1	0.888547
ID0243	SCN	FAHFA 28:0;O	1.31871						1.31871						1	0.792413	1	0.885637
ID0244	SCN	FAHFA 30:0;O	2.1096						2.1096						1	0.804873	1	0.842879
ID0246	SCN	FAHFA 36:3;O	1.07843						1.07843						1	0.89524	1	0.823096
ID0250	SCN	FAHFA 40:4;O	0.973456						1.32513	0.384894	0.389245	1.09482	0.413097	3.02147	3	0.983736	2	0.995741
ID0252	SCN	HexCer 34:0;O3	1.27859						1.27859						1	0.851582	1	0.800494
ID0253	SCN	HexCer 40:1;O2	8.23189						1.56572						1	0.686508	2	0.850847
ID0255	SCN	HexCer 34:1;O2	0.9708						0.9708	-0.176191	-0.27244	0.648897	0.334207	15.8072	3	0.580597	1	0.835952
ID0256	SCN	HexCer 36:1;O2	1.33764						1.33764						1	0.747951	1	0.881801
ID0257	SCN	HexCer 42:1;O2	2.82645						2.82645						1	0.745422	1	0.549343
ID0258	SCN	LPC 14:0/0:0	1.22482						1.22482						1	0.816501	1	0.814767
ID0259	SCN	LPC 15:0/0:0	0.969528						0.969528						1	0.710225	1	0.821937
ID0260	SCN	LPC 16:1/0:0	1.13994						1.13994	-0.6683	0.0259707	1.33761	0.5867	11.8516	3	0.940576	1	0.827647
ID0261	SCN	LPC 16:0/0:0	0.995144						0.995144						1	0.593436	1	0.881755
ID0262	SCN	LPC 17:0/0:0	0.953227						1.05858						1	0.734566	2	0.506342
ID0263	SCN	LPC 18:3/0:0	1.1701						1.1701	-0.626921	-0.356739	1.44263	0.616454	13.9761	3	0.905105	1	0.864283
ID0264	SCN	LPC 18:2/0:0	1.04792						1.04792						1	0.947565	1	0.872287
ID0265	SCN	LPC 18:1/0:0	0.995086						0.995086						1	0.414088	1	0.868348
ID0266	SCN	LPC 18:0/0:0	1.0121						1.0121						1	0.52409	1	0.886592
ID0271	SCN	LPC 20:4/0:0 (1)	0.982657						0.982657	-0.421358	-0.177295	0.914279	0.465207	13.5213	3	0.954335	1	0.807658
ID0274	SCN	LPC 20:1/0:0	1.01052						1.01052	-0.309147	0.0551054	0.628041	0.31075	11.3262	3	0.589608	1	0.74325
ID0276	SCN	LPC 22:6/0:0	1.0197						1.0197	-0.337272	-0.150359	0.73854	0.362135	13.6019	3	0.48119	1	0.790479
ID0278	SCN	LPC 22:4/0:0	1.01913						1.01913	-0.722452	-0.329266	1.5879	0.779046	13.6334	3	0.981768	1	0.722275
ID0280	SCN	LPC 22:0/0:0	1.45737						1.45737						1	0.904237	1	0.821482
ID0284	SCN	LPC 24:0/0:0	1.58561						1.58561						1	0.746969	1	0.850052
ID0285	SCN	LPE 16:0	1.07081						1.07081						1	0.899154	1	0.870152
ID0286	SCN	LPE 17:0	0.983236						0.983236						1	0.93985	1	0.656984
ID0287	SCN	LPE 18:2	1.62675						1.62675	-1.50343	0.0514681	3.00862	0.92473	11.8693	3	0.843	1	0.723453
ID0288	SCN	LPE 18:1	1.30259						1.30259						1	0.707337	1	0.84488
ID0289	SCN	LPE 18:0	1.14734						1.14734						1	0.905243	1	0.886542
ID0291	SCN	LPE 20:4	1.0373						1.0373	-0.448574	-0.128116	0.933021	0.449733	13.0626	3	0.893288	1	0.700429
ID0292	SCN	LPE 20:2	2.47789						2.47789						1	0.582601	1	0.812151
ID0294	SCN	LPE 22:6	1.02228						1.02228	-0.328442	-0.128143	0.705109	0.344873	13.4209	3	0.719502	1	0.736298
ID0295	SCN	LPE 22:5	1.01903						1.01903	-0.489747	-0.243327	1.09373	0.536651	13.7613	3	0.923522	1	0.841486
ID0296	SCN	LPE 22:4	1.03352						1.03352	-0.432726	-0.103871	0.890035	0.430584	12.8999	3	0.90099	1	0.704658
ID0299	SCN	LPG 16:0	0.965796	-0.134631	-0.142358	0.391874	0.202876	15.1065	0.965796	-0.134631	-0.142358	0.391874	0.202876	15.1065	4	0.412327	1	0.891008
ID0300	SCN	LPG 18:2	0.993435	0.129707	-0.211111	0.495547	0.249411	20.1044	0.993435	0.0685173	0.240535	0.500207	0.251756	4.94001	5	0.631305	1	0.773716
ID0301	SCN	LPG 18:0	0.967399						0.967399						1	0.719117	1	0.892567
ID0302	SCN	LPI 15:0	1.04896						1.04896	-0.259749	-0.185228	0.638057	0.304137	14.3662	3	0.455709	1	0.837355
ID0304	SCN	LPI 18:0	1.19942						1.19942						1	0.771689	1	0.852704
ID0305	SCN	LPI 20:4	1.51583						1.51583						1	0.916284	1	0.892082
ID0306	SCN	LPS 17:0	0.973835						0.973835						1	0.506103	1	0.82831
ID0307	SCN	LPS 18:0	0.97968						0.97968						1	0.936243	1	0.892191
ID0310	SCN	NAE 16:0	1.2799						1.2799						1	0.492148	1	0.797741
ID0312	SCN	NAE 18:0	1.35333						1.35333	0.817441	0.41828	1.83648	0.678507	1.80657	3	0.652348	1	0.805089
ID0316	SCN	NAOrn 17:0;O	1.07076						1.07076						1	0.917941	1	0.769903
ID0317	SCN	NAOrn 19:0;O	1.0028	0.0517913	0.147805	0.313232	0.156178	4.71262	1.0028	0.0517913	0.147805	0.313232	0.156178	4.71262	4	0.414758	1	0.891613
ID0318	SCN	NAOrn 27:1;O	0.986627						1.20409	0.30755	0.297476	0.855754	0.355352	2.93641	3	0.984889	2	0.990167
ID0319	SCN	FA 16:0;O	1.15778						1.15778						1	0.906948	1	0.885447
ID0320	SCN	FA 18:1;O	1.27806						1.27806						1	0.939226	1	0.890453
ID0321	SCN	FA 18:0;O	2.26257						2.26257						1	0.92601	1	0.890292
ID0324	SCN	FA 20:4;O2	2.18192						2.18192						1	0.843652	1	0.891444
ID0327	SCN	FA 22:0;O	1.92281						1.92281						1	0.940644	1	0.84884
ID0328	SCN	FA 24:1;O	1.38948						1.38948						1	0.915599	1	0.866154
ID0329	SCN	FA 24:0;O	1.21185						1.21185						1	0.817128	1	0.875902
ID0330	SCN	FA 25:0;O	1.10826						1.10826						1	0.944478	1	0.88476
ID0335	SCN	PE 42:7;O	0.989239						0.989239						1	0.776148	1	0.89173
ID0337	SCN	PC 28:0	0.960033						1.23223	0.248738	0.5304	1.17166	0.47542	4.32501	3	0.950952	2	0.804875
ID0341	SCN	PC 30:1	0.993358						0.993358						1	0.716666	1	0.893091
ID0342	SCN	PC 30:0	1.13276						1.13276						1	0.583456	1	0.890469
ID0344	SCN	PC 31:1	0.966112	0.306267	0.0801987	0.633187	0.327698	0.978262	0.966112	0.306267	0.0801987	0.633187	0.327698	0.978262	4	0.934805	1	0.82708
ID0345	SCN	PC 31:0	1.15089						1.15089						1	0.533156	1	0.892109
ID0347	SCN	PC 32:2	1.07629						1.07629	0.0348536	0.466597	0.935795	0.434731	5.71521	3	0.594249	1	0.596121
ID0348	SCN	PC 32:1	1.06038						1.06038						1	0.577612	1	0.892906
ID0349	SCN	PC 32:0	1.02203						1.02203						1	0.751905	1	0.795779
ID0350	SCN	PC 33:2	1.10292						1.10292						1	0.779147	1	0.89161
ID0351	SCN	PC 33:1	1.01242	0.336708	0.0616634	0.684616	0.338108	0.691861	1.01242						2	0.740903	1	0.892904
ID0352	SCN	PC 33:0	0.996413						0.996413						1	0.529977	1	0.872045
ID0353	SCN	PC 34:4	1.05747						1.05747						1	0.579769	1	0.892629
ID0354	SCN	PC 34:3	0.992025						0.992025	-0.471592	-0.141511	0.984731	0.496324	13.1135	3	0.906251	1	0.891388
ID0355	SCN	PC 34:2	1.05668						1.05668	-0.250821	0.191614	0.631276	0.298708	9.50814	3	0.554299	1	0.875503
ID0356	SCN	PC 34:1	0.943119						0.943119						1	0.808189	1	0.890293
ID0357	SCN	PC 34:0	1.07844						1.07844						1	0.730225	1	0.833592
ID0358	SCN	PC 35:4	1.03496	0.370178	0.180312	0.823515	0.39785	1.73137	1.03496						2	0.706113	1	0.853283
ID0359	SCN	PC 35:2	1.02857	0.288422	0.0609762	0.589593	0.286608	0.795822	1.02857						2	0.378116	1	0.893191
ID0360	SCN	PC 35:1	1.02496	0.310098	-0.00478544	0.62027	0.302583	23.9411	1.02496	-0.126693	0.252931	0.565774	0.275999	7.77375	5	0.417353	1	0.82869
ID0362	SCN	PC 36:4 (2)	1.04491						1.04491						1	0.601275	1	0.892899
ID0363	SCN	PC 36:4 (1)	1.01214						1.01214	-0.254976	-0.06714	0.527336	0.260505	12.9835	3	0.762177	1	0.837775
ID0364	SCN	PC 36:2	0.923664						0.923664						1	0.574397	1	0.892869
ID0365	SCN	PC 37:8	0.98092						0.98092						1	0.549034	1	0.870427
ID0366	SCN	PC 36:1	1.03357						1.03357	-0.267455	0.180876	0.645751	0.312389	9.72868	3	0.390451	1	0.853675
ID0367	SCN	PC 36:0	1.10316						1.10316	-0.314067	0.397001	1.01242	0.458872	8.5565	3	0.485011	1	0.769761
ID0368	SCN	PC 37:6	1.35015						1.35015	-0.770029	0.213869	1.59835	0.591918	10.9652	3	0.837006	1	0.511109
ID0369	SCN	PC 37:4	0.976147	0.314389	0.0768424	0.647287	0.331552	0.915657	0.976147						2	0.567448	1	0.892479
ID0370	SCN	PC 37:2	1.05536						1.05536						1	0.858519	1	0.892338
ID0371	SCN	PC 38:6 (2)	0.999006						0.999006						1	0.504971	1	0.878172
ID0372	SCN	PC 38:6 (1)	1.04065						1.04065	-0.205142	0.179958	0.545778	0.26223	9.24944	3	0.593004	1	0.880118
ID0373	SCN	PC 38:5	1.00532						1.00532						1	0.493815	1	0.890421
ID0374	SCN	PC 38:4	0.925508						0.925508						1	0.768469	1	0.891582
ID0375	SCN	PC 38:3	1.05001	0.319557	-0.076352	0.657104	0.312904	23.1041	1.05001	-0.244106	0.22767	0.667596	0.3179	9.13302	5	0.481321	1	0.877529
ID0376	SCN	PC 38:2	1.05043	0.294326	-0.137139	0.649416	0.309118	22.3345	1.05043	-0.277688	0.200301	0.68478	0.325951	9.6131	5	0.384825	1	0.83854
ID0377	SCN	PC 39:4	1.52604						3.48251	-2.4488	0.574872	5.03074	0.722287	11.1192	3	0.78784	2	0.761424
ID0378	SCN	PC 40:6	0.991782						0.991782	-0.326132	-0.0533787	0.660943	0.33321	12.6197	3	0.665424	1	0.892268
ID0379	SCN	PC 40:5	1.05042						1.05042						1	0.702833	1	0.880248
ID0380	SCN	PC 40:2	4.25618						4.25618						1	0.682812	1	0.868739
ID0381	SCN	PC 40:1	2.80997						2.80997						1	0.753444	1	0.591756
ID0382	SCN	PC 41:1	2.37441						2.37441						1	0.797422	1	0.582524
ID0383	SCN	PC 42:5	1.02046						1.02046						1	0.403888	1	0.889487
ID0385	SCN	PC 42:4 (1)	0.997254						0.997254						1	0.610341	1	0.880472
ID0386	SCN	PC 42:2	6.27526						1.34019						1	0.585405	2	0.650656
ID0387	SCN	PC 42:1	2.70117						2.70117						1	0.766989	1	0.52205
ID0388	SCN	PC 44:8	1.00373						1.00373						1	0.781654	1	0.890644
ID0392	SCN	PE 32:1	1.13658						1.13658						1	0.484868	1	0.893232
ID0394	SCN	PE 34:3	1.96675						1.96675						1	0.943037	1	0.891301
ID0395	SCN	PE 34:2	1.01896						1.01896	-0.208883	0.133533	0.495835	0.243304	9.82735	3	0.604694	1	0.563089
ID0396	SCN	PE 34:1	0.972121						0.972121						1	0.728686	1	0.847049
ID0398	SCN	PE 36:4	1.00646						1.00646						1	0.650616	1	0.891672
ID0399	SCN	PE 36:2	0.949077	0.218581	-0.0306689	0.441445	0.232565	23.4675	0.949077						2	0.643242	1	0.877102
ID0400	SCN	PE 36:1	0.986825						0.986825						1	0.4391	1	0.881728
ID0402	SCN	PE 38:6 (1)	1.15579						2.44203	-1.98464	0.382946	4.0425	0.827693	11.2719	3	0.982366	2	0.964345
ID0403	SCN	PE 38:6 (2)	1.03271						1.03271						1	0.733081	1	0.89295
ID0404	SCN	PE 38:5	1.00993						1.00993	-0.247983	-0.00626244	0.496125	0.245623	12.0964	3	0.505898	1	0.869246
ID0405	SCN	PE 38:4	0.988245						0.988245						1	0.778004	1	0.891575
ID0406	SCN	PE 38:3	1.12929	0.626334	-0.143645	1.28519	0.569023	23.1389	1.12929	-0.555087	0.276603	1.24037	0.54918	10.2342	5	0.548293	1	0.892238
ID0407	SCN	PE 38:2	1.09894						1.09894						1	0.930758	1	0.84245
ID0408	SCN	PE 38:1	1.73584						1.73584						1	0.60484	1	0.800414
ID0411	SCN	PE 40:8	1.06092						1.71831	-1.11257	0.44793	2.39871	0.697985	10.538	3	0.916343	2	0.51427
ID0412	SCN	PE 40:6	1.03843						1.03843						1	0.593138	1	0.867657
ID0413	SCN	PE 40:5	0.987021						0.987021						1	0.804623	1	0.887105
ID0414	SCN	PE 40:4	1.00079						1.00079						1	0.688003	1	0.892849
ID0420	SCN	PG 32:0	0.969043						0.969043						1	0.702519	1	0.889029
ID0421	SCN	PG 34:2 (1)	0.960609						0.960609	-0.129871	-0.103458	0.332084	0.172851	14.5694	3	0.637601	1	0.887608
ID0422	SCN	PG 34:2 (2)	1.02405						1.02405						1	0.876536	1	0.769967
ID0423	SCN	PG 34:1	0.997268						0.997268						1	0.680697	1	0.893182
ID0426	SCN	PG 36:4 (2)	0.973495						0.973495	-0.302027	0.00544213	0.604152	0.3103	11.9312	3	0.624727	1	0.876696
ID0428	SCN	PG 36:2	3.15393						3.15393						1	0.925804	1	0.746838
ID0432	SCN	PG 38:5	1.64029						1.64029						1	0.705464	1	0.864619
ID0433	SCN	PG 38:4	1.04311						1.04311	-0.314555	0.156099	0.702315	0.336643	10.2405	3	0.622867	1	0.775778
ID0434	SCN	PG 40:8	1.04593						1.04593						1	0.545509	1	0.892671
ID0435	SCN	PG 42:10	0.970663						0.970663	-0.412469	-0.0442928	0.82968	0.427378	12.4086	3	0.920685	1	0.892977
ID0436	SCN	PG 44:12	1.03247						1.03247	-0.492078	-0.179239	1.04741	0.507238	13.3343	3	0.803736	1	0.86993
ID0438	SCN	PI 32:0	0.929376						0.929376						1	0.888397	1	0.87019
ID0439	SCN	PI 34:2	0.907618						0.907618						1	0.831271	1	0.81961
ID0440	SCN	PI 36:4	1.0091						1.0091						1	0.574156	1	0.884613
ID0441	SCN	PI 36:2	1.22519						1.22519						1	0.896217	1	0.870132
ID0443	SCN	PI 38:6 (1)	1.2223						1.2223						1	0.855028	1	0.890269
ID0444	SCN	PI 38:6 (2)	0.992414						0.992414						1	0.62356	1	0.889028
ID0445	SCN	PI 38:5	0.988245						0.988245						1	0.610964	1	0.889813
ID0446	SCN	PI 38:4	1.00537						1.00537						1	0.657895	1	0.89285
ID0447	SCN	PI 38:3	0.944435						1.29669	-0.614625	0.124082	1.25405	0.483557	11.2391	3	0.862034	2	0.505761
ID0448	SCN	PI 40:7	1.01387						1.55196	-0.918747	0.436223	2.0341	0.655333	10.3068	3	0.927412	2	0.636697
ID0452	SCN	PS 34:2	0.909639						0.909639	-0.392522	-0.166441	0.852704	0.468704	13.5319	3	0.760951	1	0.817966
ID0453	SCN	PS 34:1	0.968052						0.968052						1	0.79798	1	0.779109
ID0454	SCN	PS 36:4	0.960739						0.960739	-0.359886	-0.0735585	0.734652	0.382337	12.7701	3	0.756499	1	0.882987
ID0455	SCN	PS 36:2	0.966716						0.966716						1	0.474848	1	0.865519
ID0456	SCN	PS 36:1	1.16639						1.16639						1	0.618784	1	0.807732
ID0458	SCN	PS 38:3	1.04067						1.04067						1	0.419203	1	0.891938
ID0459	SCN	PS 38:1	6.12103	3.07764	-5.76709	13.0738	1.06794	19.8725	1.50837						2	0.610583	2	0.631871
ID0460	SCN	PS 40:6	1.10832						1.10832						1	0.606123	1	0.842007
ID0461	SCN	PS 40:5	1.02422						1.02422						1	0.724131	1	0.874831
ID0462	SCN	PS 40:1	5.21314						1.68594						1	0.833459	2	0.58284
ID0463	SCN	SM 28:1;O2	0.969753						1.40296	0.440726	0.636622	1.54858	0.551899	3.68704	3	0.966545	2	0.968258
ID0464	SCN	SM 32:1;O2	1.11262						1.11262	-0.539422	-0.143485	1.11636	0.501678	12.993	3	0.77084	1	0.88963
ID0465	SCN	SM 33:1;O2	0.968299						0.968299	-0.173925	-0.0980878	0.399354	0.206214	13.9614	3	0.530381	1	0.893204
ID0466	SCN	SM 34:2;O2	0.992485						0.992485						1	0.796754	1	0.892311
ID0467	SCN	SM 34:1;O2	1.09621						1.09621						1	0.724914	1	0.888974
ID0468	SCN	SM 34:0;O2	1.20071						1.20071						1	0.90249	1	0.881236
ID0470	SCN	SM 36:2;O2	1.05607						1.05607						1	0.718023	1	0.893206
ID0471	SCN	SM 36:1;O2	1.02554						1.02554	-0.318723	0.0188439	0.638559	0.311329	11.7744	3	0.593612	1	0.810688
ID0472	SCN	SM 36:0;O2	1.0259						1.0259	-0.412977	-0.0249616	0.827461	0.403284	12.2306	3	0.710334	1	0.868996
ID0473	SCN	SM 38:4;O2	1.01318						1.01318	-0.377581	-0.0644157	0.766072	0.378054	12.6454	3	0.829247	1	0.79907
ID0474	SCN	SM 38:2;O2	0.957243						0.957243						1	0.66277	1	0.855504
ID0475	SCN	SM 38:1;O2	1.08575						1.08575	-0.305933	0.243754	0.782333	0.360272	9.43025	3	0.502495	1	0.790179
ID0477	SCN	SM 40:4;O2	1.19906						1.19906	-0.595126	0.401091	1.43534	0.598525	9.73477	3	0.788528	1	0.698362
ID0478	SCN	SM 40:2;O2	1.21182						1.21182	-0.635118	0.367221	1.46728	0.605402	9.99758	3	0.823198	1	0.674972
ID0479	SCN	SM 40:1;O2	1.23136						1.23136	-0.581776	0.271077	1.28366	0.521236	10.3345	3	0.530051	1	0.85465
ID0481	SCN	SM 41:1;O2	1.19754						1.19754	-0.609754	0.184794	1.27428	0.532043	10.876	3	0.705297	1	0.798938
ID0482	SCN	SM 42:3;O2	1.09733						1.09733						1	0.856081	1	0.870416
ID0483	SCN	SM 42:2;O2	1.23628						1.23628						1	0.638159	1	0.892436
ID0484	SCN	SM 42:1;O2	1.28617						1.28617						1	0.76516	1	0.891652
ID0487	SCN	ST 27:1;O;S	1.13039						1.13039						1	0.865587	1	0.892892
ID0489	SCN	TG 32:0	1.15112						1.15112						1	0.804439	1	0.879557
ID0490	SCN	TG 34:0	1.3377						1.3377						1	0.883772	1	0.873874
ID0493	SCN	TG 36:1	2.54334						2.54334						1	0.635515	1	0.830251
ID0494	SCN	TG 36:0	1.25779						1.25779						1	0.913519	1	0.887817
ID0499	SCN	TG 38:2	1.04226						1.56838	0.642154	0.875414	2.17137	0.692233	3.58256	3	0.981487	2	0.971953
ID0500	SCN	TG 38:1	3.03146						3.03146						1	0.829079	1	0.810375
ID0501	SCN	TG 38:0	1.30942						1.30942						1	0.752692	1	0.854279
ID0502	SCN	TG 39:0	1.16834						1.16834	0.212354	0.649831	1.3673	0.585143	4.79356	3	0.968764	1	0.767878
ID0503	SCN	TG 40:3	1.22182						1.22182						1	0.430001	1	0.890686
ID0504	SCN	TG 40:2	1.29361						1.29361						1	0.430168	1	0.848554
ID0505	SCN	TG 40:1	1.64897	0.756122	2.2616	4.7693	1.44615	4.76758	1.64897						2	0.563103	1	0.747564
ID0506	SCN	TG 40:0	1.20628						1.20628						1	0.851927	1	0.87687
ID0507	SCN	TG 41:2	1.59398						1.59398						1	0.690198	1	0.63276
ID0508	SCN	TG 41:1	1.21078						1.21078						1	0.744807	1	0.707937
ID0509	SCN	TG 41:0	1.19811						1.19811						1	0.763695	1	0.871327
ID0512	SCN	TG 42:2	1.1077						1.1077						1	0.886611	1	0.88988
ID0513	SCN	TG 42:1	1.29344						1.29344						1	0.650141	1	0.741184
ID0514	SCN	TG 42:0	1.1914						1.1914						1	0.762456	1	0.833061
ID0515	SCN	TG 43:2	1.25526						1.25526						1	0.661206	1	0.856033
ID0516	SCN	TG 43:1	1.27427						1.27427						1	0.762925	1	0.778543
ID0517	SCN	TG 43:0	1.24851						1.24851						1	0.790841	1	0.84241
ID0520	SCN	TG 44:3	1.64488						1.64488						1	0.631175	1	0.784412
ID0521	SCN	TG 44:2	1.24846						1.24846						1	0.784055	1	0.782914
ID0522	SCN	TG 44:1	1.27607						1.27607						1	0.738878	1	0.795091
ID0523	SCN	TG 44:0	1.2366						1.2366						1	0.754185	1	0.865238
ID0524	SCN	TG 45:3	1.1315						1.1315						1	0.688153	1	0.847624
ID0525	SCN	TG 45:2	1.27219						1.27219						1	0.757298	1	0.832083
ID0526	SCN	TG 45:1	1.24924						1.24924						1	0.787283	1	0.812722
ID0527	SCN	TG 45:0	1.21717						1.21717						1	0.824599	1	0.825608
ID0528	SCN	TG 46:5	1.27644						1.27644	0.759849	0.845155	2.27302	0.890376	3.20283	3	0.884171	1	0.808312
ID0529	SCN	TG 46:4 (1)	1.44641						1.44641						1	0.932322	1	0.879622
ID0530	SCN	TG 46:4 (2)	1.33308						1.33308						1	0.632034	1	0.879008
ID0531	SCN	TG 46:3	1.26897						1.26897						1	0.689368	1	0.822447
ID0532	SCN	TG 46:2	1.26865						1.26865						1	0.757378	1	0.847775
ID0533	SCN	TG 46:1	1.30331						1.30331						1	0.802098	1	0.832853
ID0534	SCN	TG 46:0	1.17699						1.17699						1	0.789184	1	0.851173
ID0536	SCN	TG 47:3	1.2471						1.2471						1	0.655294	1	0.813127
ID0537	SCN	TG 47:2	1.2445						1.2445						1	0.769192	1	0.831317
ID0538	SCN	TG 47:1	1.25055						1.25055						1	0.821507	1	0.852482
ID0541	SCN	TG 48:4 (2)	1.20321						1.20321						1	0.86148	1	0.84055
ID0542	SCN	TG 48:4 (1)	1.09095						1.09095						1	0.935624	1	0.842969
ID0543	SCN	TG 48:3	1.17363						1.17363						1	0.782777	1	0.615089
ID0544	SCN	TG 48:2	1.24334						1.24334						1	0.813936	1	0.877671
ID0545	SCN	TG 48:1	1.25084						1.25084						1	0.889511	1	0.85052
ID0546	SCN	TG 48:0	1.16179						1.16179						1	0.91746	1	0.743817
ID0548	SCN	TG 49:1	1.22433						1.22433						1	0.882357	1	0.874342
ID0552	SCN	TG 50:4 (1)	1.17179						1.17179						1	0.931597	1	0.891487
ID0553	SCN	TG 50:4 (2)	1.29351						1.29351						1	0.756896	1	0.862622
ID0554	SCN	TG 50:3	1.26484						1.26484						1	0.868026	1	0.883893
ID0555	SCN	TG 50:2	1.22147						1.22147						1	0.946061	1	0.883727
ID0556	SCN	TG 50:1	1.26271						1.26271						1	0.850977	1	0.86863
ID0557	SCN	TG 51:4	1.13602						1.13602						1	0.938249	1	0.804537
ID0558	SCN	TG 51:3	1.21476						1.21476						1	0.85468	1	0.891583
ID0559	SCN	TG 51:2	1.21605						1.21605						1	0.902964	1	0.891844
ID0561	SCN	TG 51:1	1.18622						1.18622						1	0.887176	1	0.880892
ID0564	SCN	TG 52:4 (2)	1.18909						1.18909						1	0.501924	1	0.884165
ID0565	SCN	TG 52:4 (1)	1.14629						1.14629	0.399452	-0.513363	1.30093	0.567453	20.5258	3	0.688477	1	0.890618
ID0566	SCN	TG 52:3	1.30033						1.30033						1	0.906432	1	0.854861
ID0567	SCN	TG 52:2	1.45993						1.45993						1	0.904141	1	0.844923
ID0568	SCN	TG 52:1	1.43035						1.43035						1	0.712346	1	0.762635
ID0570	SCN	TG 53:3	1.17523						1.17523						1	0.942766	1	0.868405
ID0571	SCN	TG 53:2	1.59183						1.59183						1	0.89196	1	0.792009
ID0574	SCN	TG 54:6 (2)	1.08802						1.08802	0.303345	0.460583	1.103	0.506887	3.77538	3	0.778341	1	0.859041
ID0575	SCN	TG 54:6 (1)	1.28607						1.28607	0.781885	-1.27459	2.9906	1.16269	20.1018	3	0.983707	1	0.594064
ID0576	SCN	TG 54:5	1.11205						1.11205	0.317598	0.299281	0.872783	0.392421	2.88661	3	0.648128	1	0.884307
ID0577	SCN	TG 54:3	1.3688						1.3688	0.740825	-1.17995	2.78646	1.01785	20.1415	3	0.949697	1	0.870527
ID0578	SCN	TG 54:2	1.29083						1.29083						1	0.937496	1	0.847571
ID0579	SCN	TG 54:1	1.3932	0.789971	0.410028	1.78009	0.638847	1.82875	1.3932						2	0.622183	1	0.810339
ID0581	SCN	TG 55:2	1.18863						1.18863						1	0.890383	1	0.8575
ID0584	SCN	TG 56:5	1.44712						1.44712	0.457544	-1.16929	2.51125	0.867671	19.4247	3	0.935075	1	0.860808
ID0585	SCN	TG 56:3	1.36844						1.36844	0.691464	-1.00194	2.43476	0.88961	20.3074	3	0.954813	1	0.847051
ID0586	SCN	TG 56:2	1.10913						1.10913						1	0.92054	1	0.877808
ID0587	SCN	TG 56:1	1.15182						1.15182						1	0.879209	1	0.838606
ID0591	SCN	TG 57:2	1.12562						1.12562						1	0.881337	1	0.809228
ID0594	SCN	TG 58:3	1.60163						1.60163	0.673084	-1.16056	2.68324	0.837661	20.0075	3	0.483013	1	0.892531
ID0595	SCN	TG 58:2	1.14733						1.14733						1	0.927205	1	0.883655
ID0601	SCN	TG 60:2	1.15844						1.15844						1	0.918542	1	0.883705
ID0605	SCN	1-Methyladenosine	1.01428						1.01428						1	0.878671	1	0.885042
ID0610	SCN	2-Hydroxybutyric acid	1.1402						1.1402						1	0.899926	1	0.893101
ID0612	SCN	3-Hydroxybutyric acid	1.06017						1.06017						1	0.770879	1	0.880802
ID0613	SCN	3-Hydroxyisobutyric acid	1.14942						1.14942						1	0.825801	1	0.892573
ID0615	SCN	4-Acetamidobutanoic acid	1.0467						1.0467						1	0.852352	1	0.891706
ID0619	SCN	5-Aminovaleric acid betaine	1.13184						1.13184						1	0.828753	1	0.839174
ID0622	SCN	Acetyl-beta-alanine	1.01126						1.01126						1	0.782504	1	0.891828
ID0623	SCN	Acetylcholine	1.49668						1.49668						1	0.931635	1	0.888324
ID0626	SCN	Adenine	2.40051						2.40051						1	0.785829	1	0.891925
ID0627	SCN	Adenosine 3'-monophosphate	1.01264						1.01264						1	0.91374	1	0.881785
ID0629	SCN	Adenosine	1.03629						1.03629						1	0.833456	1	0.893226
ID0633	SCN	Ala-Ile	1.27947						1.27947						1	0.906006	1	0.893225
ID0635	SCN	Alanine	0.958214						0.958214						1	0.942741	1	0.88
ID0638	SCN	Allothreonine	0.901412						0.901412						1	0.604836	1	0.867666
ID0640	SCN	alpha-Hydroxyglutaric acid	1.3805						1.3805						1	0.882921	1	0.805824
ID0644	SCN	Arginine	1.12578						1.12578						1	0.916699	1	0.893132
ID0649	SCN	Aspartic acid	1.0483						1.0483						1	0.932701	1	0.877787
ID0650	SCN	Betaine	1.02651						1.02651						1	0.899671	1	0.876689
ID0651	SCN	beta-Nicotinamide adenine dinucleotide	0.962563						0.962563						1	0.801942	1	0.843785
ID0654	SCN	Carnitine	0.951303						0.951303						1	0.840528	1	0.807566
ID0656	SCN	Choline	1.09956						1.09956						1	0.845166	1	0.834619
ID0657	SCN	Citric acid	1.17948						1.17948						1	0.889665	1	0.889191
ID0658	SCN	Citrulline	1.39338						1.39338						1	0.61371	1	0.868658
ID0659	SCN	Creatine	0.942916						0.942916						1	0.927865	1	0.867419
ID0660	SCN	Creatinine	5.84528						5.84528						1	0.86603	1	0.890063
ID0661	SCN	Cysteic acid	1.03843						1.03843						1	0.842217	1	0.889495
ID0663	SCN	Cysteine-S-sulfate	0.992804						0.992804						1	0.598518	1	0.891846
ID0671	SCN	Cytidine	1.01497						1.01497						1	0.840388	1	0.83612
ID0672	SCN	Cytosine	0.989849						0.989849	0.0665519	0.0429832	0.158451	0.0800382	2.19045	3	0.462394	1	0.892706
ID0676	SCN	Dimethylarginine	1.21382						1.21382						1	0.912768	1	0.886389
ID0677	SCN	Disaccharide	62.8335						62.8335						1	0.851585	1	0.831844
ID0678	SCN	Ectoine	1.0186						1.0186						1	0.891093	1	0.87275
ID0683	SCN	Fumaric acid	1.28207						1.28207						1	0.93013	1	0.847427
ID0692	SCN	Gluconic acid	1.06733						1.61138	-0.677767	-0.652642	1.88182	0.583914	14.9279	3	0.962399	2	0.704768
ID0695	SCN	Glucuronic acid	1.47162						1.47162						1	0.944638	1	0.80346
ID0700	SCN	Glutamic acid	0.960296						0.960296						1	0.936911	1	0.890953
ID0701	SCN	Glutamine	1.01534						1.01534						1	0.876496	1	0.881614
ID0702	SCN	Glutaric acid	1.11555						1.11555						1	0.795891	1	0.89221
ID0704	SCN	Glutathione (reduced)	0.998712						0.998712						1	0.902245	1	0.810467
ID0705	SCN	Glycero-3-phosphocholine	0.998719						0.998719						1	0.92332	1	0.887035
ID0706	SCN	Glycine	1.03315						1.03315						1	0.518697	1	0.863745
ID0709	SCN	Gly-Leu	1.78231						1.78231						1	0.91486	1	0.890474
ID0713	SCN	Hippuric acid	1.54639						1.54639						1	0.614887	1	0.815088
ID0715	SCN	Histidine	1.05673						1.05673						1	0.817874	1	0.801998
ID0718	SCN	Hypoxanthine	1.1518						1.1518						1	0.477127	1	0.886835
ID0723	SCN	Ile-Ser	1.09546						1.09546						1	0.931535	1	0.891381
ID0727	SCN	Inosine	0.985248						0.985248						1	0.758227	1	0.882325
ID0728	SCN	Isocitric acid	1.39619						1.39619						1	0.91777	1	0.893128
ID0731	SCN	Lactic acid	1.07158	-0.137819	-0.11963	0.364995	0.170307	14.7306	1.07158	-0.137819	-0.11963	0.364995	0.170307	14.7306	4	0.384983	1	0.883398
ID0732	SCN	Leucine	1.27901						1.27901						1	0.615011	1	0.726978
ID0737	SCN	Lysine	1.1645						1.1645						1	0.700517	1	0.85617
ID0738	SCN	Malic acid	1.14961						1.14961						1	0.810036	1	0.827146
ID0739	SCN	Malonic acid	1.05774						1.05774						1	0.781164	1	0.633849
ID0741	SCN	Methionine	1.03397						1.03397						1	0.940544	1	0.887995
ID0745	SCN	N1-Acetylspermidine	1.41085						1.41085	0.818084	0.873569	2.39365	0.848298	3.12524	3	0.557973	1	0.805027
ID0748	SCN	N-Acetylalanine	1.02463						1.02463						1	0.937374	1	0.88393
ID0749	SCN	N-Acetylarginine	1.03019						1.03019						1	0.914391	1	0.884349
ID0750	SCN	N-Acetylaspartic acid	1.01232						1.01232						1	0.760299	1	0.884842
ID0751	SCN	N-Acetylaspartylglutamic acid	0.999574						0.999574						1	0.424845	1	0.778188
ID0752	SCN	N-Acetylcarnosine	0.969882						0.969882						1	0.945005	1	0.8248
ID0754	SCN	N-Acetylgalactosamine 4-sulfate	0.94566						0.94566						1	0.826997	1	0.810664
ID0755	SCN	N-Acetylglucosamine 6-phosphate	1.42914						0.911358						1	0.806465	2	0.749109
ID0757	SCN	N-Acetylglutamic acid	1.11278						1.11278						1	0.922016	1	0.892241
ID0758	SCN	N-Acetylhistamine	1.02753						1.02753						1	0.824358	1	0.888562
ID0762	SCN	N-Acetylneuraminate	1.01073						1.01073						1	0.895688	1	0.89038
ID0763	SCN	N-Acetylornithine	0.985809						0.985809						1	0.823002	1	0.893205
ID0765	SCN	N-Acetylputrescine	0.990881						2.10194	1.08296	1.29697	3.37931	0.803853	3.34257	3	0.977369	2	0.922807
ID0767	SCN	N-Acetylserine	0.973829						0.973829						1	0.849229	1	0.661318
ID0769	SCN	N-Acetylvaline	1.04666						1.04666						1	0.788792	1	0.890082
ID0772	SCN	Nicotinamide	1.08779						1.08779						1	0.949536	1	0.86079
ID0773	SCN	Nicotinic acid	1.14883						1.14883						1	0.859968	1	0.875233
ID0775	SCN	Ornithine	1.26815	-0.13405	-0.461098	0.960376	0.378653	16.9193	1.26815	-0.13405	-0.461098	0.960376	0.378653	16.9193	4	0.507117	1	0.880234
ID0776	SCN	Orotic acid	1.01244	0.167486	0.153923	0.454945	0.224677	2.83891	1.01244						2	0.676777	1	0.892217
ID0777	SCN	Oxalic acid	1.22039						1.22039						1	0.931794	1	0.74051
ID0778	SCN	Pantothenic acid	0.980642						0.980642						1	0.905682	1	0.877634
ID0779	SCN	Pentose X-phosphate	1.13302						1.13302						1	0.644098	1	0.868504
ID0781	SCN	Phenylacetaldehyde	1.00319						1.20224	0.0655798	0.2891	0.592889	0.246576	5.14795	3	0.848997	2	0.766193
ID0783	SCN	Phenylalanine	1.21524						1.21524						1	0.658297	1	0.888205
ID0786	SCN	Pipecolic acid	1.02054						1.02054						1	0.693778	1	0.825265
ID0787	SCN	Piperidine	1.01649						1.38788	0.463213	0.464031	1.31132	0.472418	3.00337	3	0.959216	2	0.68726
ID0788	SCN	Pro-Ala	1.0355						1.0355						1	0.919428	1	0.857443
ID0791	SCN	Proline	1.15287						1.15287						1	0.585096	1	0.870305
ID0793	SCN	Pseudouridine	1.19859						1.19859						1	0.891417	1	0.89104
ID0797	SCN	Pyruvic acid	1.08452						1.08452						1	0.592227	1	0.824773
ID0800	SCN	Sarcosine	1.00083						1.00083						1	0.949627	1	0.893115
ID0802	SCN	Ser-Ile	1.4565						1.4565						1	0.928633	1	0.890424
ID0803	SCN	Serine	1.22771						1.22771						1	0.559176	1	0.884567
ID0805	SCN	Serotonin	1.0548						1.0548						1	0.934326	1	0.88857
ID0807	SCN	Spermidine	1.03281						1.03281						1	0.913712	1	0.871134
ID0809	SCN	Stachydrine (proline betaine)	1.24565						1.24565						1	0.942255	1	0.874944
ID0810	SCN	Suberic acid	1.16851						1.16851						1	0.700065	1	0.884417
ID0811	SCN	Succinic acid	1.06097						1.06097						1	0.563889	1	0.879124
ID0812	SCN	Sucrose	4.78474						4.78474						1	0.872732	1	0.813168
ID0813	SCN	Taurine	0.978013						0.978013						1	0.861914	1	0.876327
ID0815	SCN	Thiamine	1.08202						1.08202						1	0.893388	1	0.888948
ID0816	SCN	Threonine	1.05128	-0.0808702	-0.115804	0.282492	0.134356	15.6715	1.05128						2	0.431585	1	0.839937
ID0820	SCN	Thymine	0.995235						0.995235						1	0.800642	1	0.869373
ID0821	SCN	TMAO	1.06833						1.06833						1	0.846944	1	0.860353
ID0822	SCN	trans-Crotonobetaine	1.27486	-0.35647	0.399292	1.07052	0.41986	8.7838	1.27486	-0.35647	0.399292	1.07052	0.41986	8.7838	4	0.868722	1	0.873621
ID0823	SCN	Trigonelline	1.67212						1.67212						1	0.81333	1	0.833097
ID0826	SCN	Tryptamine	1.16789						1.16789						1	0.672748	1	0.883114
ID0827	SCN	Tryptophan	1.36576						1.36576						1	0.934132	1	0.874563
ID0828	SCN	Tyramine	1.02005						1.34946	0.280382	0.518034	1.17809	0.436505	4.10506	3	0.959204	2	0.708037
ID0830	SCN	Urea	1.04388						1.04388						1	0.464016	1	0.891916
ID0833	SCN	Uridine 5-monophosphate	1.10842						1.10842						1	0.851249	1	0.886745
ID0834	SCN	Uridine diphosphate glucose	1.12864						1.12864						1	0.955856	1	0.87268
ID0836	SCN	Uridine	0.994814						0.994814						1	0.726244	1	0.882813
ID0837	SCN	Urocanic acid	1.46366						1.46366						1	0.475327	1	0.877783
ID0001	mPFC	CAR 2:0	1.10016						1.10016						1	0.925852	1	0.706551
ID0002	mPFC	CAR 3:0	1.29287						1.29287						1	0.664585	1	0.888831
ID0003	mPFC	CAR 4:0	1.22377						1.22377						1	0.900021	1	0.698773
ID0004	mPFC	CAR 4:0;O	1.07385						1.07385						1	0.932137	1	0.866196
ID0005	mPFC	CAR 4:1;O2	1.10606						1.10606						1	0.866676	1	0.528727
ID0006	mPFC	CAR 5:0	1.09645						1.09645						1	0.929782	1	0.701643
ID0007	mPFC	CAR 5:1	1.01298						1.01298						1	0.873129	1	0.892246
ID0008	mPFC	CAR 6:0	1.15412						1.15412						1	0.90093	1	0.892711
ID0009	mPFC	CAR 6:0;O (1)	1.08323						1.08323						1	0.905661	1	0.884467
ID0010	mPFC	CAR 6:0;O (2)	1.04939						1.04939						1	0.734832	1	0.891452
ID0012	mPFC	CAR 8:0;O	1.15581						1.15581						1	0.764799	1	0.89129
ID0013	mPFC	CAR 10:0	1.60326	-0.386734	0.764032	1.71267	0.534121	7.78982	1.60326	-0.386734	0.764032	1.71267	0.534121	7.78982	4	0.71772	1	0.779022
ID0014	mPFC	CAR 10:0;O	1.10028						1.10028						1	0.644028	1	0.890547
ID0016	mPFC	CAR 12:0	1.25724						1.25724	-0.088661	0.681394	1.37428	0.546545	6.49423	3	0.469905	1	0.746776
ID0018	mPFC	CAR 14:0	1.29482						1.29482						1	0.942415	1	0.888561
ID0023	mPFC	CAR 16:0	1.12813						1.12813						1	0.92298	1	0.825621
ID0024	mPFC	CAR 16:1 (1)	1.26424						1.26424						1	0.931281	1	0.892392
ID0028	mPFC	CAR 18:0	1.04279						1.04279						1	0.922286	1	0.870868
ID0029	mPFC	CAR 18:1	1.21372						1.21372						1	0.947243	1	0.805988
ID0033	mPFC	CAR 20:0	0.971222						0.971222						1	0.939587	1	0.892212
ID0034	mPFC	CAR 20:1	1.23698						1.23698						1	0.949805	1	0.890613
ID0037	mPFC	CAR 20:4	1.07343						1.07343						1	0.665349	1	0.884508
ID0042	mPFC	CE 20:4	1.00337						1.00337						1	0.909078	1	0.807014
ID0043	mPFC	CE 22:6	0.849863	0.212893	-0.301106	0.737532	0.433913	20.3508	0.849863						2	0.673758	1	0.828237
ID0049	mPFC	Cer 36:0;O3	1.00879						1.00879						1	0.930681	1	0.890167
ID0050	mPFC	Cer 38:0;O3	1.08688						1.08688						1	0.944478	1	0.88759
ID0051	mPFC	Cer 40:0;O3	1.23158						1.23158						1	0.765747	1	0.610727
ID0055	mPFC	Cer 42:0;O3	1.0795						1.0795						1	0.936576	1	0.890423
ID0061	mPFC	Cer 30:1;O2	1.02304						1.02304						1	0.468257	1	0.857939
ID0062	mPFC	Cer 32:1;O2	1.01845						1.01845						1	0.890837	1	0.889518
ID0063	mPFC	Cer 33:1;O2	1.00847	0.345029	-0.000869647	0.690061	0.342134	23.9904	1.00847	0.345029	-0.000869647	0.690061	0.342134	23.9904	4	0.566652	1	0.891731
ID0064	mPFC	Cer 34:2;O2	1.04722						1.04722						1	0.58028	1	0.7485
ID0065	mPFC	Cer 34:1;O2	1.00839						1.00839						1	0.759736	1	0.890776
ID0066	mPFC	Cer 36:2;O2	0.976309						0.976309						1	0.411986	1	0.877816
ID0067	mPFC	Cer 36:1;O2	0.98277						0.98277						1	0.859384	1	0.88068
ID0068	mPFC	Cer 38:2;O2	1.01571						1.01571						1	0.858628	1	0.874903
ID0069	mPFC	Cer 38:1;O2	1.20097						1.20097						1	0.942438	1	0.892901
ID0070	mPFC	Cer 40:2;O2	1.33261						1.33261						1	0.911461	1	0.890183
ID0071	mPFC	Cer 40:1;O2	1.34218						1.34218						1	0.879956	1	0.870273
ID0072	mPFC	Cer 41:2;O2	1.22941						1.22941						1	0.930888	1	0.886617
ID0073	mPFC	Cer 41:1;O2	1.0575						1.0575						1	0.952306	1	0.890942
ID0074	mPFC	Cer 42:3;O2	1.06822						1.06822						1	0.957152	1	0.888161
ID0075	mPFC	Cer 42:2;O2	1.52658						1.52658						1	0.894924	1	0.892992
ID0076	mPFC	Cer 42:1;O2	1.11013						1.11013						1	0.934794	1	0.871094
ID0077	mPFC	Cer 43:1;O2	1.09525						1.09525						1	0.921645	1	0.892967
ID0079	mPFC	Cer 44:1;O2	1.10988						1.10988						1	0.931613	1	0.893061
ID0082	mPFC	CL 70:5	1.00738						1.00738						1	0.455645	1	0.868603
ID0083	mPFC	CL 72:8	0.969737						0.969737						1	0.867232	1	0.875408
ID0084	mPFC	CL 72:7	1.0009						1.0009						1	0.745255	1	0.879248
ID0085	mPFC	CL 72:6	1.01032						1.01032						1	0.900369	1	0.869444
ID0086	mPFC	CL 74:10	0.992471						0.992471						1	0.903621	1	0.892692
ID0087	mPFC	CL 74:7	1.03276						1.03276						1	0.940135	1	0.886374
ID0088	mPFC	CL 75:8	1.07152						1.07152						1	0.821699	1	0.859387
ID0089	mPFC	CL 76:12	0.989773						0.989773						1	0.914158	1	0.852415
ID0092	mPFC	CoQ9	1.02453						1.02453						1	0.935376	1	0.880162
ID0103	mPFC	DG 32:0	1.04791						1.04791						1	0.896677	1	0.871379
ID0106	mPFC	DG 34:1	0.964541						0.964541						1	0.918565	1	0.893223
ID0109	mPFC	DG 36:4 (2)	0.952631						0.952631						1	0.897591	1	0.891031
ID0111	mPFC	DG 36:2	1.05945						1.05945						1	0.948185	1	0.810202
ID0112	mPFC	DG 36:1	1.18613						1.18613						1	0.894951	1	0.891184
ID0113	mPFC	DG 38:6	0.973						0.973						1	0.887636	1	0.763477
ID0114	mPFC	DG 38:5	1.04516						1.04516						1	0.898408	1	0.812857
ID0115	mPFC	DG 38:4	1.02815						1.02815						1	0.89989	1	0.859838
ID0117	mPFC	DG 40:7	1.02604						1.02604						1	0.703852	1	0.88523
ID0119	mPFC	DG 40:4	0.995722						0.995722						1	0.928766	1	0.866626
ID0122	mPFC	LPE O-16:1	1.04225						1.04225						1	0.621801	1	0.890434
ID0124	mPFC	LPE O-18:2	1.11543						1.11543						1	0.938792	1	0.890475
ID0125	mPFC	PC O-30:1	1.04138						1.04138						1	0.948346	1	0.848921
ID0126	mPFC	PC O-30:0	0.97487						0.97487						1	0.949053	1	0.893164
ID0127	mPFC	PC O-34:2	1.05986						1.05986						1	0.945037	1	0.822453
ID0128	mPFC	PC O-35:8 (2)	1.14138						1.14138						1	0.920547	1	0.886526
ID0129	mPFC	PC O-35:8 (1)	1.00935						1.00935						1	0.919244	1	0.888567
ID0130	mPFC	PC O-34:1	1.03858						1.03858						1	0.936997	1	0.8284
ID0131	mPFC	PC O-34:0	1.01926						1.01926						1	0.951541	1	0.892727
ID0132	mPFC	PC O-36:4	1.02146						1.02146						1	0.931633	1	0.892894
ID0133	mPFC	PC O-37:10	1.02953						1.02953						1	0.919415	1	0.892427
ID0134	mPFC	PC O-37:9	0.986275						0.986275						1	0.936751	1	0.882864
ID0135	mPFC	PC O-36:2	1.68768						1.68768						1	0.919165	1	0.873857
ID0136	mPFC	PC O-37:8	1.01123						1.01123						1	0.942249	1	0.890404
ID0137	mPFC	PC O-36:0	1.03881						1.03881						1	0.867068	1	0.889483
[truncated: 9,611 more rows]

## Sheet: Stats
			Plasma		Liver		Suprachiasmatic nucleus		Medial prefrontal cortex		Feces		Kidney		Heart		Lungs		Spleen		Pancreas		Small intestine (jejunum)		Stomach		Gastrocnemius skeletal muscle		Intrascapular white adipose tissue		Dorso-lumbar white adipose tissue		Intrascapular brown adipose tissue
	0	0	188		108		338		268		138		71		128		101		86		94		38		29		112		114		117		76
	1	1	348		427		391		488		498		516		439		492		451		459		523		632		455		223		213		436
	2	2	97		109		13		18		32		40		80		129		94		75		95		15		26		270		174		91
	3	3	92		109		91		31		102		112		116		72		84		108		108		114		151		60		75		119
	4	4	101		73		13		42		76		105		71		48		128		83		57		60		102		112		245		117
	5	5	25		25		5		4		5		7		17		9		8		32		30		1		5		72		27		12
		sum 1–5	663		743		513		583		713		780		723		750		765		757		813		822		739		737		734		775				Model	Color	Rhythmicity		Same parameters (a, b)	Rhythmicity description
																																							P20	P28
	0	0	—		—		—		—		—		—		—		—		—		—		—		—		—		—		—		—				0	0	–	–	–	No data for calculation
	1	1	0.524887		0.574697		0.762183		0.83705		0.698457		0.661538		0.607192		0.656		0.589542		0.606341		0.643296		0.768856		0.615697		0.302578		0.290191		0.562581				1	1	No	No	–	Non-rhythmic
	2	2	0.146305		0.146703		0.0253411		0.0308748		0.0448808		0.0512821		0.11065		0.172		0.122876		0.0990753		0.116851		0.0182482		0.0351827		0.36635		0.237057		0.117419				2	2	Yes	No	–	Loss of rhythm
	3	3	0.138763		0.146703		0.177388		0.0531732		0.143058		0.14359		0.160443		0.096		0.109804		0.142668		0.132841		0.138686		0.20433		0.0814111		0.10218		0.153548				3	3	No	Yes	–	Gain of rhythm
	4	4	0.152338		0.0982503		0.0253411		0.0720412		0.106592		0.134615		0.0982019		0.064		0.16732		0.109643		0.0701107		0.0729927		0.138024		0.151967		0.333787		0.150968				4	4	Yes	Yes	Yes	Unaltered rhythm
	5	5	0.0377074		0.0336474		0.00974659		0.00686106		0.00701262		0.00897436		0.0235131		0.012		0.0104575		0.0422721		0.0369004		0.00121655		0.0067659		0.0976934		0.0367847		0.0154839				5	5	Yes	Yes	No	Altered rhythm
